# Supplementary material for: Biomarker discovery in inflammatory bowel diseases using network-based feature selection
Source: PLoS One. 2019 Nov 22;14(11):e0225382. doi: 10.1371/journal.pone.0225382 (PMC6874333; doi:10.1371/journal.pone.0225382)
Supplement: S1 File — (XLSX) [file pone.0225382.s001.xlsx]

## Sheet: Table A
Table A: Performance of applying RF classifiers for combinations of CoNet Network Inference Method (NIM) and network-based feature selection using different properties for Node Topological Property Scoring using different feature selection datasets.
DS	FS Method	# Features	ACC	Sn	Sp	MCC	AUC
DS25	btw	10	0.61	0.58	0.72	0.24	0.71
DS25	cls	10	0.58	0.53	0.75	0.23	0.69
DS25	and	10	0.63	0.63	0.66	0.23	0.7
DS25	cc	10	0.65	0.63	0.72	0.28	0.71
DS25	ncn	10	0.6	0.58	0.68	0.21	0.67
DS25	cn	10	0.58	0.54	0.72	0.22	0.65
DS25	btw	20	0.62	0.58	0.77	0.28	0.71
DS25	cls	20	0.59	0.55	0.73	0.23	0.7
DS25	and	20	0.69	0.66	0.8	0.37	0.77
DS25	cc	20	0.61	0.59	0.71	0.24	0.72
DS25	ncn	20	0.59	0.57	0.66	0.18	0.66
DS25	cn	20	0.63	0.6	0.76	0.28	0.72
DS25	btw	30	0.67	0.64	0.78	0.34	0.78
DS25	cls	30	0.6	0.57	0.72	0.23	0.69
DS25	and	30	0.62	0.58	0.78	0.28	0.76
DS25	cc	30	0.66	0.63	0.77	0.32	0.75
DS25	ncn	30	0.6	0.57	0.69	0.21	0.7
DS25	cn	30	0.62	0.6	0.7	0.24	0.7
DS25	btw	40	0.65	0.62	0.76	0.31	0.76
DS25	cls	40	0.63	0.6	0.76	0.28	0.73
DS25	and	40	0.67	0.65	0.76	0.33	0.78
DS25	cc	40	0.67	0.66	0.71	0.3	0.75
DS25	ncn	40	0.61	0.58	0.73	0.25	0.69
DS25	cn	40	0.61	0.59	0.69	0.23	0.7
DS25	btw	50	0.66	0.64	0.75	0.32	0.76
DS25	cls	50	0.63	0.6	0.74	0.28	0.73
DS25	and	50	0.69	0.66	0.81	0.38	0.79
DS25	cc	50	0.68	0.67	0.72	0.32	0.76
DS25	ncn	50	0.64	0.62	0.73	0.28	0.71
DS25	cn	50	0.65	0.61	0.79	0.33	0.76
DS25	btw	60	0.65	0.62	0.77	0.31	0.76
DS25	cls	60	0.66	0.63	0.77	0.32	0.74
DS25	and	60	0.68	0.65	0.78	0.35	0.78
DS25	cc	60	0.67	0.65	0.76	0.33	0.77
DS25	ncn	60	0.66	0.64	0.73	0.31	0.75
DS25	cn	60	0.67	0.64	0.79	0.35	0.78
DS50	btw	10	0.57	0.55	0.66	0.17	0.63
DS50	cls	10	0.6	0.57	0.72	0.23	0.67
DS50	and	10	0.65	0.65	0.67	0.26	0.7
DS50	cc	10	0.51	0.46	0.7	0.13	0.62
DS50	ncn	10	0.59	0.57	0.66	0.19	0.66
DS50	cn	10	0.6	0.57	0.72	0.23	0.67
DS50	btw	20	0.59	0.56	0.7	0.21	0.67
DS50	cls	20	0.66	0.63	0.78	0.34	0.75
DS50	and	20	0.66	0.65	0.72	0.29	0.75
DS50	cc	20	0.65	0.63	0.71	0.28	0.71
DS50	ncn	20	0.64	0.62	0.72	0.27	0.71
DS50	cn	20	0.6	0.56	0.76	0.26	0.71
DS50	btw	30	0.63	0.61	0.72	0.26	0.72
DS50	cls	30	0.66	0.63	0.8	0.35	0.77
DS50	and	30	0.67	0.65	0.78	0.34	0.79
DS50	cc	30	0.68	0.67	0.72	0.32	0.73
DS50	ncn	30	0.66	0.63	0.75	0.31	0.75
DS50	cn	30	0.66	0.64	0.75	0.31	0.76
DS50	btw	40	0.62	0.59	0.74	0.27	0.72
DS50	cls	40	0.68	0.65	0.78	0.35	0.77
DS50	and	40	0.69	0.67	0.79	0.37	0.79
DS50	cc	40	0.65	0.63	0.71	0.28	0.73
DS50	ncn	40	0.69	0.67	0.74	0.34	0.76
DS50	cn	40	0.66	0.64	0.76	0.32	0.78
DS50	btw	50	0.66	0.64	0.75	0.32	0.77
DS50	cls	50	0.66	0.64	0.78	0.33	0.77
DS50	and	50	0.69	0.67	0.79	0.37	0.79
DS50	cc	50	0.65	0.63	0.73	0.29	0.74
DS50	ncn	50	0.66	0.63	0.76	0.32	0.76
DS50	cn	50	0.68	0.66	0.78	0.35	0.79
DS50	btw	60	0.67	0.65	0.74	0.32	0.77
DS50	cls	60	0.69	0.66	0.78	0.36	0.78
DS50	and	60	0.68	0.65	0.79	0.36	0.78
DS50	cc	60	0.65	0.63	0.76	0.31	0.76
DS50	ncn	60	0.66	0.64	0.76	0.32	0.76
DS50	cn	60	0.68	0.65	0.82	0.38	0.8
DS100	btw	10	0.61	0.59	0.68	0.22	0.66
DS100	cls	10	0.55	0.55	0.57	0.1	0.59
DS100	and	10	0.61	0.6	0.67	0.22	0.68
DS100	cc	10	0.62	0.6	0.69	0.23	0.71
DS100	ncn	10	0.67	0.67	0.68	0.29	0.75
DS100	cn	10	0.6	0.56	0.77	0.26	0.69
DS100	btw	20	0.65	0.64	0.69	0.27	0.7
DS100	cls	20	0.57	0.54	0.66	0.16	0.64
DS100	and	20	0.63	0.6	0.77	0.29	0.73
DS100	cc	20	0.66	0.63	0.77	0.32	0.76
DS100	ncn	20	0.66	0.65	0.72	0.3	0.74
DS100	cn	20	0.68	0.67	0.72	0.31	0.74
DS100	btw	30	0.61	0.6	0.66	0.21	0.7
DS100	cls	30	0.62	0.59	0.73	0.26	0.71
DS100	and	30	0.66	0.62	0.8	0.34	0.77
DS100	cc	30	0.62	0.6	0.73	0.26	0.73
DS100	ncn	30	0.65	0.63	0.72	0.28	0.73
DS100	cn	30	0.68	0.66	0.74	0.33	0.77
DS100	btw	40	0.66	0.64	0.77	0.33	0.75
DS100	cls	40	0.63	0.59	0.76	0.28	0.71
DS100	and	40	0.67	0.64	0.79	0.35	0.77
DS100	cc	40	0.63	0.61	0.71	0.26	0.71
DS100	ncn	40	0.66	0.65	0.74	0.31	0.75
DS100	cn	40	0.68	0.65	0.77	0.34	0.78
DS100	btw	50	0.66	0.64	0.74	0.31	0.74
DS100	cls	50	0.64	0.61	0.78	0.31	0.74
DS100	and	50	0.67	0.65	0.76	0.33	0.76
DS100	cc	50	0.68	0.67	0.72	0.31	0.75
DS100	ncn	50	0.68	0.66	0.76	0.34	0.77
DS100	cn	50	0.66	0.64	0.73	0.3	0.78
DS100	btw	60	0.66	0.63	0.76	0.31	0.74
DS100	cls	60	0.63	0.6	0.75	0.28	0.73
DS100	and	60	0.69	0.67	0.76	0.35	0.77
DS100	cc	60	0.69	0.67	0.77	0.35	0.76
DS100	ncn	60	0.67	0.65	0.72	0.31	0.78
DS100	cn	60	0.66	0.63	0.76	0.31	0.78
DS150	btw	10	0.63	0.65	0.53	0.15	0.62
DS150	cls	10	0.55	0.51	0.71	0.17	0.64
DS150	and	10	0.6	0.6	0.63	0.18	0.64
DS150	cc	10	0.63	0.66	0.53	0.16	0.66
DS150	ncn	10	0.59	0.56	0.72	0.23	0.67
DS150	cn	10	0.61	0.58	0.73	0.25	0.67
DS150	btw	20	0.67	0.64	0.76	0.33	0.76
DS150	cls	20	0.6	0.57	0.74	0.25	0.69
DS150	and	20	0.65	0.63	0.71	0.28	0.7
DS150	cc	20	0.64	0.63	0.69	0.26	0.71
DS150	ncn	20	0.67	0.66	0.73	0.32	0.77
DS150	cn	20	0.68	0.67	0.75	0.34	0.78
DS150	btw	30	0.65	0.61	0.8	0.34	0.77
DS150	cls	30	0.62	0.58	0.77	0.28	0.73
DS150	and	30	0.68	0.66	0.75	0.33	0.76
DS150	cc	30	0.65	0.63	0.73	0.3	0.71
DS150	ncn	30	0.68	0.66	0.78	0.36	0.77
DS150	cn	30	0.68	0.66	0.75	0.33	0.77
DS150	btw	40	0.65	0.62	0.79	0.33	0.77
DS150	cls	40	0.61	0.57	0.78	0.28	0.75
DS150	and	40	0.67	0.65	0.72	0.31	0.76
DS150	cc	40	0.65	0.64	0.72	0.29	0.71
DS150	ncn	40	0.66	0.64	0.73	0.3	0.75
DS150	cn	40	0.67	0.66	0.74	0.32	0.76
DS150	btw	50	0.68	0.66	0.77	0.35	0.78
DS150	cls	50	0.63	0.58	0.81	0.32	0.76
DS150	and	50	0.68	0.66	0.79	0.36	0.78
DS150	cc	50	0.68	0.66	0.76	0.34	0.76
DS150	ncn	50	0.66	0.63	0.78	0.33	0.76
DS150	cn	50	0.7	0.68	0.78	0.37	0.78
DS150	btw	60	0.68	0.65	0.81	0.37	0.78
DS150	cls	60	0.65	0.63	0.76	0.31	0.77
DS150	and	60	0.67	0.64	0.78	0.35	0.77
DS150	cc	60	0.68	0.66	0.77	0.34	0.77
DS150	ncn	60	0.67	0.65	0.75	0.32	0.76
DS150	cn	60	0.67	0.65	0.77	0.34	0.77
DS200	btw	10	0.57	0.56	0.61	0.14	0.63
DS200	cls	10	0.5	0.48	0.6	0.07	0.53
DS200	and	10	0.58	0.58	0.59	0.14	0.6
DS200	cc	10	0.55	0.53	0.63	0.13	0.57
DS200	ncn	10	0.63	0.63	0.63	0.21	0.68
DS200	cn	10	0.59	0.57	0.67	0.19	0.64
DS200	btw	20	0.54	0.53	0.61	0.11	0.63
DS200	cls	20	0.56	0.56	0.57	0.1	0.58
DS200	and	20	0.55	0.49	0.79	0.23	0.68
DS200	cc	20	0.64	0.64	0.62	0.22	0.68
DS200	ncn	20	0.64	0.64	0.65	0.23	0.71
DS200	cn	20	0.62	0.59	0.74	0.27	0.7
DS200	btw	30	0.57	0.54	0.7	0.19	0.68
DS200	cls	30	0.55	0.53	0.61	0.12	0.62
DS200	and	30	0.62	0.59	0.73	0.26	0.72
DS200	cc	30	0.65	0.63	0.71	0.28	0.73
DS200	ncn	30	0.66	0.64	0.74	0.31	0.74
DS200	cn	30	0.62	0.6	0.72	0.26	0.71
DS200	btw	40	0.62	0.59	0.76	0.28	0.74
DS200	cls	40	0.64	0.62	0.7	0.26	0.71
DS200	and	40	0.64	0.61	0.73	0.28	0.73
DS200	cc	40	0.64	0.61	0.77	0.3	0.74
DS200	ncn	40	0.65	0.63	0.75	0.31	0.75
DS200	cn	40	0.64	0.61	0.73	0.28	0.73
DS200	btw	50	0.61	0.57	0.78	0.28	0.74
DS200	cls	50	0.63	0.6	0.75	0.29	0.73
DS200	and	50	0.62	0.6	0.72	0.26	0.72
DS200	cc	50	0.64	0.61	0.78	0.31	0.74
DS200	ncn	50	0.65	0.62	0.77	0.31	0.75
DS200	cn	50	0.64	0.61	0.76	0.3	0.73
DS200	btw	60	0.66	0.63	0.78	0.32	0.77
DS200	cls	60	0.63	0.6	0.77	0.29	0.72
DS200	and	60	0.64	0.63	0.72	0.28	0.72
DS200	cc	60	0.65	0.62	0.76	0.3	0.76
DS200	ncn	60	0.64	0.61	0.78	0.31	0.76
DS200	cn	60	0.65	0.63	0.73	0.29	0.75

## Sheet: Table B
Table B: Performance of applying RF classifiers for combinations of MB Network Inference Method (NIM) and network-based feature selection using different properties for Node Topological Property Scoring using different feature selection datasets.
DS	FS Method	# Features	ACC	Sn	Sp	MCC	AUC
DS25	btw	10	0.52	0.48	0.66	0.12	0.62
DS25	cls	10	0.54	0.52	0.66	0.14	0.63
DS25	and	10	0.48	0.44	0.66	0.08	0.61
DS25	cc	10	0.51	0.48	0.63	0.09	0.59
DS25	ncn	10	0.45	0.39	0.67	0.05	0.55
DS25	cn	10	0.55	0.52	0.67	0.16	0.65
DS25	btw	20	0.61	0.58	0.7	0.23	0.67
DS25	cls	20	0.56	0.54	0.64	0.14	0.66
DS25	and	20	0.57	0.58	0.56	0.11	0.6
DS25	cc	20	0.55	0.51	0.69	0.16	0.64
DS25	ncn	20	0.54	0.49	0.72	0.17	0.64
DS25	cn	20	0.56	0.51	0.78	0.23	0.68
DS25	btw	30	0.61	0.6	0.65	0.2	0.67
DS25	cls	30	0.6	0.58	0.67	0.2	0.68
DS25	and	30	0.64	0.62	0.69	0.25	0.68
DS25	cc	30	0.6	0.57	0.72	0.23	0.67
DS25	ncn	30	0.6	0.58	0.7	0.22	0.67
DS25	cn	30	0.57	0.53	0.71	0.19	0.66
DS25	btw	40	0.64	0.62	0.7	0.26	0.72
DS25	cls	40	0.65	0.65	0.66	0.25	0.7
DS25	and	40	0.62	0.61	0.66	0.23	0.68
DS25	cc	40	0.62	0.6	0.72	0.26	0.7
DS25	ncn	40	0.61	0.57	0.74	0.25	0.69
DS25	cn	40	0.59	0.57	0.66	0.19	0.64
DS25	btw	50	0.65	0.62	0.77	0.31	0.74
DS25	cls	50	0.63	0.61	0.69	0.24	0.72
DS25	and	50	0.64	0.63	0.69	0.26	0.71
DS25	cc	50	0.61	0.59	0.72	0.24	0.71
DS25	ncn	50	0.6	0.56	0.76	0.25	0.72
DS25	cn	50	0.59	0.58	0.64	0.17	0.66
DS25	btw	60	0.64	0.61	0.76	0.3	0.73
DS25	cls	60	0.63	0.61	0.69	0.25	0.72
DS25	and	60	0.65	0.65	0.67	0.26	0.71
DS25	cc	60	0.61	0.58	0.74	0.26	0.7
DS25	ncn	60	0.62	0.57	0.8	0.3	0.75
DS25	cn	60	0.62	0.61	0.67	0.23	0.69
DS50	btw	10	0.62	0.63	0.58	0.17	0.66
DS50	cls	10	0.6	0.57	0.72	0.24	0.64
DS50	and	10	0.57	0.56	0.61	0.14	0.63
DS50	cc	10	0.55	0.53	0.62	0.12	0.61
DS50	ncn	10	0.6	0.59	0.62	0.17	0.62
DS50	cn	10	0.6	0.6	0.58	0.15	0.63
DS50	btw	20	0.66	0.68	0.61	0.24	0.71
DS50	cls	20	0.61	0.6	0.66	0.21	0.66
DS50	and	20	0.62	0.6	0.67	0.22	0.67
DS50	cc	20	0.68	0.66	0.73	0.32	0.74
DS50	ncn	20	0.6	0.57	0.73	0.24	0.7
DS50	cn	20	0.65	0.67	0.61	0.23	0.67
DS50	btw	30	0.65	0.65	0.66	0.26	0.72
DS50	cls	30	0.62	0.6	0.71	0.25	0.7
DS50	and	30	0.63	0.62	0.66	0.23	0.7
DS50	cc	30	0.65	0.62	0.78	0.33	0.76
DS50	ncn	30	0.58	0.53	0.74	0.22	0.68
DS50	cn	30	0.63	0.63	0.64	0.22	0.66
DS50	btw	40	0.67	0.66	0.69	0.29	0.71
DS50	cls	40	0.63	0.6	0.72	0.26	0.72
DS50	and	40	0.64	0.63	0.67	0.25	0.72
DS50	cc	40	0.65	0.64	0.71	0.28	0.73
DS50	ncn	40	0.6	0.57	0.7	0.22	0.68
DS50	cn	40	0.63	0.63	0.6	0.19	0.67
DS50	btw	50	0.65	0.65	0.64	0.24	0.71
DS50	cls	50	0.64	0.63	0.7	0.27	0.71
DS50	and	50	0.68	0.68	0.7	0.31	0.76
DS50	cc	50	0.65	0.64	0.71	0.28	0.73
DS50	ncn	50	0.6	0.57	0.68	0.2	0.67
DS50	cn	50	0.62	0.63	0.58	0.17	0.66
DS50	btw	60	0.66	0.65	0.71	0.29	0.74
DS50	cls	60	0.66	0.65	0.7	0.29	0.71
DS50	and	60	0.68	0.68	0.69	0.3	0.75
DS50	cc	60	0.66	0.64	0.75	0.31	0.74
DS50	ncn	60	0.62	0.6	0.72	0.26	0.73
DS50	cn	60	0.65	0.64	0.68	0.26	0.71
DS100	btw	10	0.55	0.59	0.39	-0.02	0.48
DS100	cls	10	0.58	0.59	0.57	0.13	0.62
DS100	and	10	0.55	0.54	0.61	0.12	0.6
DS100	cc	10	0.56	0.53	0.7	0.18	0.66
DS100	ncn	10	0.53	0.51	0.59	0.08	0.57
DS100	cn	10	0.62	0.66	0.46	0.1	0.54
DS100	btw	20	0.58	0.61	0.43	0.04	0.56
DS100	cls	20	0.61	0.6	0.66	0.21	0.69
DS100	and	20	0.5	0.46	0.66	0.09	0.61
DS100	cc	20	0.61	0.58	0.76	0.27	0.7
DS100	ncn	20	0.55	0.52	0.7	0.17	0.64
DS100	cn	20	0.62	0.64	0.51	0.13	0.62
DS100	btw	30	0.6	0.6	0.59	0.15	0.65
DS100	cls	30	0.62	0.6	0.69	0.23	0.69
DS100	and	30	0.57	0.54	0.68	0.18	0.67
DS100	cc	30	0.64	0.61	0.74	0.28	0.73
DS100	ncn	30	0.56	0.54	0.62	0.13	0.61
DS100	cn	30	0.62	0.61	0.65	0.21	0.68
DS100	btw	40	0.58	0.59	0.55	0.12	0.62
DS100	cls	40	0.59	0.57	0.67	0.19	0.7
DS100	and	40	0.63	0.61	0.73	0.27	0.73
DS100	cc	40	0.63	0.6	0.72	0.26	0.72
DS100	ncn	40	0.56	0.55	0.61	0.13	0.61
DS100	cn	40	0.61	0.61	0.61	0.18	0.66
DS100	btw	50	0.65	0.64	0.69	0.27	0.71
DS100	cls	50	0.62	0.6	0.74	0.27	0.72
DS100	and	50	0.69	0.68	0.75	0.35	0.78
DS100	cc	50	0.64	0.62	0.72	0.27	0.73
DS100	ncn	50	0.59	0.58	0.65	0.18	0.68
DS100	cn	50	0.61	0.61	0.63	0.19	0.68
DS100	btw	60	0.65	0.65	0.63	0.23	0.71
DS100	cls	60	0.63	0.61	0.7	0.25	0.71
DS100	and	60	0.66	0.64	0.75	0.32	0.76
DS100	cc	60	0.64	0.62	0.71	0.27	0.73
DS100	ncn	60	0.61	0.58	0.72	0.24	0.68
DS100	cn	60	0.62	0.61	0.68	0.24	0.71
DS150	btw	10	0.55	0.55	0.57	0.1	0.58
DS150	cls	10	0.58	0.59	0.54	0.1	0.59
DS150	and	10	0.54	0.53	0.6	0.11	0.56
DS150	cc	10	0.55	0.53	0.65	0.14	0.63
DS150	ncn	10	0.6	0.59	0.61	0.16	0.63
DS150	cn	10	0.62	0.63	0.57	0.16	0.64
DS150	btw	20	0.57	0.55	0.63	0.15	0.63
DS150	cls	20	0.6	0.58	0.66	0.19	0.64
DS150	and	20	0.57	0.54	0.72	0.2	0.64
DS150	cc	20	0.63	0.6	0.75	0.28	0.7
DS150	ncn	20	0.65	0.66	0.61	0.22	0.65
DS150	cn	20	0.62	0.62	0.64	0.21	0.66
DS150	btw	30	0.57	0.56	0.6	0.13	0.62
DS150	cls	30	0.62	0.6	0.74	0.27	0.73
DS150	and	30	0.6	0.58	0.68	0.21	0.68
DS150	cc	30	0.63	0.6	0.75	0.28	0.72
DS150	ncn	30	0.64	0.63	0.66	0.24	0.69
DS150	cn	30	0.63	0.63	0.64	0.22	0.66
DS150	btw	40	0.61	0.61	0.63	0.19	0.68
DS150	cls	40	0.62	0.58	0.75	0.27	0.74
DS150	and	40	0.62	0.6	0.68	0.23	0.67
DS150	cc	40	0.65	0.62	0.77	0.31	0.74
DS150	ncn	40	0.63	0.6	0.74	0.28	0.71
DS150	cn	40	0.68	0.66	0.75	0.33	0.72
DS150	btw	50	0.68	0.67	0.72	0.31	0.73
DS150	cls	50	0.63	0.6	0.76	0.29	0.74
DS150	and	50	0.61	0.6	0.67	0.22	0.68
DS150	cc	50	0.64	0.61	0.76	0.3	0.74
DS150	ncn	50	0.65	0.62	0.76	0.3	0.73
DS150	cn	50	0.65	0.63	0.72	0.29	0.71
DS150	btw	60	0.67	0.66	0.72	0.31	0.74
DS150	cls	60	0.61	0.57	0.75	0.26	0.74
DS150	and	60	0.62	0.59	0.75	0.27	0.72
DS150	cc	60	0.65	0.63	0.75	0.31	0.74
DS150	ncn	60	0.62	0.6	0.73	0.27	0.71
DS150	cn	60	0.65	0.63	0.74	0.3	0.72
DS200	btw	10	0.54	0.54	0.54	0.07	0.58
DS200	cls	10	0.56	0.59	0.47	0.04	0.54
DS200	and	10	0.54	0.52	0.59	0.09	0.58
DS200	cc	10	0.58	0.57	0.62	0.16	0.63
DS200	ncn	10	0.54	0.56	0.47	0.02	0.52
DS200	cn	10	0.47	0.47	0.5	-0.03	0.51
DS200	btw	20	0.6	0.6	0.59	0.15	0.64
DS200	cls	20	0.62	0.63	0.55	0.15	0.61
DS200	and	20	0.54	0.55	0.52	0.05	0.58
DS200	cc	20	0.6	0.56	0.77	0.26	0.68
DS200	ncn	20	0.52	0.52	0.49	0.01	0.54
DS200	cn	20	0.52	0.54	0.46	0	0.53
DS200	btw	30	0.6	0.58	0.67	0.2	0.66
DS200	cls	30	0.58	0.59	0.58	0.13	0.63
DS200	and	30	0.59	0.56	0.67	0.19	0.65
DS200	cc	30	0.55	0.51	0.71	0.17	0.63
DS200	ncn	30	0.48	0.47	0.51	-0.01	0.54
DS200	cn	30	0.56	0.56	0.55	0.09	0.57
DS200	btw	40	0.62	0.6	0.67	0.22	0.68
DS200	cls	40	0.59	0.59	0.59	0.14	0.63
DS200	and	40	0.58	0.56	0.68	0.19	0.66
DS200	cc	40	0.56	0.51	0.76	0.21	0.66
DS200	ncn	40	0.5	0.48	0.57	0.04	0.54
DS200	cn	40	0.51	0.49	0.58	0.06	0.58
DS200	btw	50	0.63	0.61	0.7	0.25	0.71
DS200	cls	50	0.58	0.57	0.61	0.15	0.64
DS200	and	50	0.6	0.59	0.66	0.2	0.68
DS200	cc	50	0.57	0.53	0.7	0.19	0.67
DS200	ncn	50	0.53	0.51	0.6	0.09	0.57
DS200	cn	50	0.57	0.56	0.63	0.15	0.6
DS200	btw	60	0.64	0.62	0.72	0.27	0.72
DS200	cls	60	0.58	0.56	0.66	0.17	0.65
DS200	and	60	0.62	0.59	0.73	0.26	0.68
DS200	cc	60	0.58	0.56	0.69	0.2	0.67
DS200	ncn	60	0.54	0.51	0.64	0.12	0.61
DS200	cn	60	0.57	0.55	0.68	0.18	0.62

## Sheet: Table C
Table C: Performance of applying RF classifiers for combinations of proxi Network Inference Method (NIM) and network-based feature selection using different properties for Node Topological Property Scoring using different feature selection datasets.
DS	FS Method	# Features	ACC	Sn	Sp	MCC	AUC
DS25	btw	10	0.56	0.58	0.52	0.08	0.55
DS25	cls	10	0.58	0.56	0.64	0.16	0.64
DS25	and	10	0.52	0.47	0.72	0.15	0.59
DS25	cc	10	0.58	0.59	0.53	0.1	0.61
DS25	ncn	10	0.58	0.55	0.68	0.19	0.65
DS25	cn	10	0.56	0.51	0.74	0.2	0.66
DS25	btw	20	0.64	0.63	0.65	0.23	0.69
DS25	cls	20	0.6	0.57	0.71	0.22	0.66
DS25	and	20	0.63	0.6	0.72	0.26	0.74
DS25	cc	20	0.62	0.63	0.6	0.19	0.65
DS25	ncn	20	0.65	0.65	0.64	0.24	0.71
DS25	cn	20	0.6	0.55	0.77	0.26	0.7
DS25	btw	30	0.65	0.63	0.7	0.27	0.72
DS25	cls	30	0.57	0.54	0.67	0.17	0.63
DS25	and	30	0.62	0.59	0.74	0.27	0.72
DS25	cc	30	0.6	0.59	0.62	0.17	0.65
DS25	ncn	30	0.69	0.69	0.68	0.31	0.71
DS25	cn	30	0.6	0.56	0.75	0.25	0.72
DS25	btw	40	0.66	0.64	0.72	0.29	0.73
DS25	cls	40	0.58	0.54	0.71	0.2	0.65
DS25	and	40	0.63	0.6	0.75	0.28	0.72
DS25	cc	40	0.62	0.62	0.64	0.21	0.67
DS25	ncn	40	0.66	0.65	0.69	0.28	0.75
DS25	cn	40	0.65	0.62	0.77	0.31	0.78
DS25	btw	50	0.69	0.67	0.78	0.36	0.77
DS25	cls	50	0.57	0.53	0.72	0.2	0.67
DS25	and	50	0.65	0.62	0.73	0.29	0.74
DS25	cc	50	0.62	0.61	0.66	0.22	0.67
DS25	ncn	50	0.66	0.65	0.72	0.3	0.75
DS25	cn	50	0.68	0.65	0.78	0.35	0.78
DS25	btw	60	0.68	0.65	0.77	0.34	0.76
DS25	cls	60	0.57	0.55	0.64	0.15	0.64
DS25	and	60	0.64	0.61	0.76	0.3	0.75
DS25	cc	60	0.62	0.61	0.68	0.24	0.7
DS25	ncn	60	0.67	0.65	0.75	0.33	0.77
DS25	cn	60	0.65	0.63	0.73	0.3	0.76
DS50	btw	10	0.58	0.56	0.63	0.15	0.63
DS50	cls	10	0.51	0.5	0.54	0.04	0.55
DS50	and	10	0.54	0.56	0.44	0	0.48
DS50	cc	10	0.51	0.49	0.58	0.05	0.55
DS50	ncn	10	0.57	0.57	0.59	0.13	0.58
DS50	cn	10	0.56	0.51	0.74	0.2	0.66
DS50	btw	20	0.58	0.58	0.61	0.15	0.65
DS50	cls	20	0.53	0.5	0.64	0.11	0.59
DS50	and	20	0.63	0.63	0.62	0.21	0.66
DS50	cc	20	0.55	0.53	0.65	0.14	0.61
DS50	ncn	20	0.6	0.59	0.61	0.16	0.64
DS50	cn	20	0.6	0.55	0.77	0.26	0.7
DS50	btw	30	0.66	0.63	0.77	0.32	0.74
DS50	cls	30	0.6	0.59	0.62	0.17	0.65
DS50	and	30	0.65	0.64	0.68	0.26	0.7
DS50	cc	30	0.63	0.61	0.69	0.24	0.7
DS50	ncn	30	0.62	0.62	0.64	0.21	0.67
DS50	cn	30	0.6	0.56	0.75	0.25	0.72
DS50	btw	40	0.65	0.63	0.72	0.28	0.74
DS50	cls	40	0.62	0.61	0.65	0.21	0.66
DS50	and	40	0.66	0.65	0.69	0.28	0.72
DS50	cc	40	0.62	0.61	0.67	0.22	0.69
DS50	ncn	40	0.6	0.59	0.64	0.18	0.66
DS50	cn	40	0.65	0.62	0.77	0.31	0.78
DS50	btw	50	0.63	0.59	0.78	0.3	0.74
DS50	cls	50	0.61	0.6	0.66	0.21	0.67
DS50	and	50	0.65	0.63	0.71	0.27	0.72
DS50	cc	50	0.63	0.6	0.72	0.26	0.71
DS50	ncn	50	0.62	0.62	0.6	0.18	0.67
DS50	cn	50	0.68	0.65	0.78	0.35	0.78
DS50	btw	60	0.62	0.58	0.78	0.3	0.74
DS50	cls	60	0.61	0.59	0.7	0.23	0.68
DS50	and	60	0.65	0.64	0.72	0.29	0.73
DS50	cc	60	0.61	0.57	0.76	0.27	0.71
DS50	ncn	60	0.64	0.63	0.69	0.26	0.72
DS50	cn	60	0.65	0.63	0.73	0.3	0.76
DS100	btw	10	0.63	0.65	0.54	0.16	0.64
DS100	cls	10	0.51	0.49	0.57	0.05	0.54
DS100	and	10	0.52	0.53	0.47	0	0.53
DS100	cc	10	0.45	0.39	0.67	0.05	0.52
DS100	ncn	10	0.58	0.57	0.62	0.16	0.63
DS100	cn	10	0.56	0.51	0.74	0.2	0.66
DS100	btw	20	0.64	0.64	0.62	0.21	0.67
DS100	cls	20	0.61	0.59	0.69	0.23	0.68
DS100	and	20	0.52	0.51	0.57	0.06	0.56
DS100	cc	20	0.45	0.41	0.59	0.01	0.53
DS100	ncn	20	0.59	0.58	0.63	0.17	0.65
DS100	cn	20	0.6	0.55	0.77	0.26	0.7
DS100	btw	30	0.66	0.65	0.69	0.28	0.7
DS100	cls	30	0.6	0.59	0.65	0.19	0.69
DS100	and	30	0.53	0.52	0.53	0.05	0.59
DS100	cc	30	0.51	0.49	0.61	0.08	0.56
DS100	ncn	30	0.55	0.52	0.69	0.17	0.64
DS100	cn	30	0.6	0.56	0.75	0.25	0.72
DS100	btw	40	0.63	0.62	0.67	0.24	0.7
DS100	cls	40	0.61	0.59	0.7	0.23	0.7
DS100	and	40	0.53	0.52	0.58	0.08	0.57
DS100	cc	40	0.55	0.52	0.67	0.15	0.62
DS100	ncn	40	0.59	0.56	0.71	0.21	0.68
DS100	cn	40	0.65	0.62	0.77	0.31	0.78
DS100	btw	50	0.64	0.63	0.67	0.25	0.69
DS100	cls	50	0.63	0.6	0.73	0.27	0.73
DS100	and	50	0.57	0.56	0.6	0.14	0.61
DS100	cc	50	0.59	0.58	0.63	0.17	0.65
DS100	ncn	50	0.61	0.61	0.62	0.19	0.69
DS100	cn	50	0.68	0.65	0.78	0.35	0.78
DS100	btw	60	0.63	0.61	0.71	0.26	0.7
DS100	cls	60	0.64	0.62	0.71	0.27	0.71
DS100	and	60	0.6	0.58	0.67	0.2	0.65
DS100	cc	60	0.6	0.57	0.72	0.24	0.69
DS100	ncn	60	0.63	0.62	0.68	0.24	0.7
DS100	cn	60	0.65	0.63	0.73	0.3	0.76
DS150	btw	10	0.53	0.52	0.57	0.07	0.56
DS150	cls	10	0.57	0.54	0.68	0.18	0.63
DS150	and	10	0.49	0.51	0.41	-0.07	0.46
DS150	cc	10	0.5	0.47	0.59	0.05	0.55
DS150	ncn	10	0.55	0.59	0.42	0.01	0.5
DS150	cn	10	0.56	0.51	0.74	0.2	0.66
DS150	btw	20	0.58	0.56	0.65	0.16	0.64
DS150	cls	20	0.54	0.51	0.66	0.14	0.59
DS150	and	20	0.61	0.64	0.5	0.11	0.57
DS150	cc	20	0.53	0.51	0.59	0.08	0.55
DS150	ncn	20	0.59	0.58	0.65	0.18	0.66
DS150	cn	20	0.6	0.55	0.77	0.26	0.7
DS150	btw	30	0.65	0.64	0.71	0.28	0.72
DS150	cls	30	0.6	0.59	0.6	0.16	0.63
DS150	and	30	0.61	0.62	0.58	0.16	0.64
DS150	cc	30	0.53	0.49	0.66	0.12	0.58
DS150	ncn	30	0.6	0.56	0.76	0.26	0.69
DS150	cn	30	0.6	0.56	0.75	0.25	0.72
DS150	btw	40	0.65	0.65	0.68	0.27	0.72
DS150	cls	40	0.62	0.6	0.68	0.23	0.69
DS150	and	40	0.63	0.63	0.6	0.19	0.67
DS150	cc	40	0.64	0.63	0.67	0.24	0.7
DS150	ncn	40	0.66	0.62	0.81	0.35	0.77
DS150	cn	40	0.65	0.62	0.77	0.31	0.78
DS150	btw	50	0.66	0.65	0.68	0.27	0.71
DS150	cls	50	0.62	0.6	0.71	0.25	0.71
DS150	and	50	0.59	0.57	0.67	0.2	0.67
DS150	cc	50	0.63	0.61	0.71	0.26	0.7
DS150	ncn	50	0.68	0.66	0.77	0.35	0.75
DS150	cn	50	0.68	0.65	0.78	0.35	0.78
DS150	btw	60	0.68	0.67	0.73	0.33	0.74
DS150	cls	60	0.66	0.65	0.72	0.3	0.74
DS150	and	60	0.64	0.62	0.7	0.26	0.69
DS150	cc	60	0.64	0.62	0.72	0.27	0.71
DS150	ncn	60	0.67	0.64	0.78	0.34	0.75
DS150	cn	60	0.65	0.63	0.73	0.3	0.76
DS200	btw	10	0.6	0.59	0.62	0.17	0.61
DS200	cls	10	0.47	0.46	0.52	-0.02	0.52
DS200	and	10	0.51	0.48	0.64	0.1	0.58
DS200	cc	10	0.52	0.53	0.51	0.03	0.54
DS200	ncn	10	0.58	0.58	0.57	0.12	0.61
DS200	cn	10	0.56	0.51	0.74	0.2	0.66
DS200	btw	20	0.57	0.57	0.57	0.11	0.61
DS200	cls	20	0.55	0.54	0.58	0.1	0.59
DS200	and	20	0.57	0.52	0.73	0.21	0.69
DS200	cc	20	0.55	0.55	0.55	0.08	0.59
DS200	ncn	20	0.61	0.59	0.68	0.22	0.7
DS200	cn	20	0.6	0.55	0.77	0.26	0.7
DS200	btw	30	0.58	0.59	0.56	0.12	0.63
DS200	cls	30	0.6	0.57	0.72	0.24	0.7
DS200	and	30	0.57	0.53	0.73	0.21	0.7
DS200	cc	30	0.55	0.54	0.56	0.08	0.58
DS200	ncn	30	0.58	0.55	0.68	0.19	0.67
DS200	cn	30	0.6	0.56	0.75	0.25	0.72
DS200	btw	40	0.6	0.61	0.57	0.15	0.65
DS200	cls	40	0.64	0.62	0.73	0.28	0.74
DS200	and	40	0.61	0.58	0.72	0.24	0.72
DS200	cc	40	0.57	0.57	0.58	0.12	0.62
DS200	ncn	40	0.63	0.61	0.7	0.25	0.68
DS200	cn	40	0.65	0.62	0.77	0.31	0.78
DS200	btw	50	0.62	0.63	0.57	0.16	0.65
DS200	cls	50	0.64	0.62	0.75	0.3	0.73
DS200	and	50	0.6	0.58	0.69	0.22	0.69
DS200	cc	50	0.63	0.61	0.68	0.24	0.71
DS200	ncn	50	0.63	0.62	0.67	0.24	0.69
DS200	cn	50	0.68	0.65	0.78	0.35	0.78
DS200	btw	60	0.64	0.64	0.66	0.25	0.72
DS200	cls	60	0.65	0.61	0.78	0.32	0.75
DS200	and	60	0.6	0.57	0.69	0.21	0.69
DS200	cc	60	0.66	0.65	0.71	0.29	0.74
DS200	ncn	60	0.64	0.62	0.71	0.26	0.73
DS200	cn	60	0.65	0.63	0.73	0.3	0.76

## Sheet: Table D
Table D: Performance of applying RF classifiers for combinations of RMT Network Inference Method (NIM) and network-based feature selection using different properties for Node Topological Property Scoring using different feature selection datasets.
DS	FS Method	# Features	ACC	Sn	Sp	MCC	AUC
DS25	btw	10	0.67	0.65	0.74	0.32	0.74
DS25	cls	10	0.67	0.66	0.72	0.31	0.74
DS25	and	10	0.6	0.59	0.66	0.2	0.68
DS25	cc	10	0.65	0.65	0.63	0.23	0.7
DS25	ncn	10	0.6	0.59	0.64	0.18	0.61
DS25	cn	10	0.59	0.58	0.63	0.17	0.62
DS25	btw	20	0.64	0.61	0.75	0.29	0.76
DS25	cls	20	0.68	0.67	0.71	0.31	0.76
DS25	and	20	0.65	0.64	0.66	0.25	0.71
DS25	cc	20	0.68	0.66	0.78	0.35	0.78
DS25	ncn	20	0.6	0.59	0.65	0.19	0.66
DS25	cn	20	0.57	0.58	0.54	0.1	0.6
DS25	btw	30	0.66	0.64	0.72	0.29	0.74
DS25	cls	30	0.65	0.63	0.75	0.31	0.74
DS25	and	30	0.64	0.63	0.69	0.26	0.72
DS25	cc	30	0.68	0.66	0.77	0.35	0.78
DS25	ncn	30	0.63	0.61	0.69	0.24	0.72
DS25	cn	30	0.58	0.58	0.61	0.15	0.65
DS25	btw	40	0.66	0.63	0.77	0.32	0.75
DS25	cls	40	0.66	0.65	0.74	0.31	0.75
DS25	and	40	0.67	0.65	0.75	0.32	0.75
DS25	cc	40	0.69	0.67	0.76	0.35	0.78
DS25	ncn	40	0.64	0.62	0.7	0.26	0.71
DS25	cn	40	0.61	0.6	0.62	0.18	0.67
DS25	btw	50	0.67	0.64	0.79	0.35	0.78
DS25	cls	50	0.66	0.65	0.72	0.3	0.74
DS25	and	50	0.66	0.64	0.75	0.32	0.78
DS25	cc	50	0.66	0.65	0.73	0.31	0.77
DS25	ncn	50	0.69	0.67	0.78	0.36	0.77
DS25	cn	50	0.67	0.65	0.74	0.32	0.75
DS25	btw	60	0.67	0.65	0.78	0.34	0.78
DS25	cls	60	0.67	0.65	0.78	0.35	0.77
DS25	and	60	0.68	0.66	0.77	0.35	0.78
DS25	cc	60	0.67	0.65	0.77	0.34	0.78
DS25	ncn	60	0.68	0.66	0.76	0.34	0.78
DS25	cn	60	0.68	0.66	0.75	0.33	0.77
DS50	btw	10	0.57	0.57	0.58	0.12	0.6
DS50	cls	10	0.64	0.64	0.63	0.22	0.66
DS50	and	10	0.63	0.63	0.6	0.19	0.65
DS50	cc	10	0.58	0.56	0.7	0.2	0.67
DS50	ncn	10	0.62	0.59	0.74	0.27	0.73
DS50	cn	10	0.63	0.62	0.66	0.22	0.67
DS50	btw	20	0.68	0.68	0.68	0.3	0.75
DS50	cls	20	0.6	0.58	0.68	0.21	0.69
DS50	and	20	0.65	0.65	0.65	0.24	0.69
DS50	cc	20	0.69	0.66	0.81	0.38	0.77
DS50	ncn	20	0.68	0.65	0.79	0.35	0.78
DS50	cn	20	0.62	0.61	0.66	0.22	0.7
DS50	btw	30	0.66	0.64	0.74	0.31	0.76
DS50	cls	30	0.62	0.59	0.72	0.26	0.71
DS50	and	30	0.67	0.65	0.76	0.33	0.77
DS50	cc	30	0.67	0.64	0.76	0.33	0.76
DS50	ncn	30	0.66	0.64	0.72	0.3	0.78
DS50	cn	30	0.66	0.65	0.72	0.3	0.76
DS50	btw	40	0.65	0.63	0.72	0.28	0.75
DS50	cls	40	0.67	0.65	0.77	0.34	0.76
DS50	and	40	0.67	0.65	0.75	0.32	0.75
DS50	cc	40	0.65	0.63	0.72	0.29	0.74
DS50	ncn	40	0.66	0.64	0.73	0.3	0.76
DS50	cn	40	0.66	0.64	0.74	0.31	0.77
DS50	btw	50	0.67	0.65	0.76	0.33	0.76
DS50	cls	50	0.67	0.65	0.75	0.32	0.75
DS50	and	50	0.69	0.67	0.73	0.33	0.76
DS50	cc	50	0.66	0.64	0.73	0.3	0.75
DS50	ncn	50	0.68	0.65	0.8	0.37	0.76
DS50	cn	50	0.68	0.66	0.75	0.33	0.76
DS50	btw	60	0.66	0.63	0.78	0.34	0.76
DS50	cls	60	0.68	0.65	0.78	0.35	0.76
DS50	and	60	0.67	0.64	0.77	0.33	0.75
DS50	cc	60	0.68	0.67	0.72	0.31	0.76
DS50	ncn	60	0.66	0.64	0.74	0.31	0.75
DS50	cn	60	0.66	0.63	0.75	0.31	0.76
DS100	btw	10	0.58	0.56	0.64	0.16	0.63
DS100	cls	10	0.67	0.67	0.66	0.27	0.72
DS100	and	10	0.66	0.65	0.69	0.28	0.71
DS100	cc	10	0.64	0.63	0.71	0.27	0.7
DS100	ncn	10	0.62	0.6	0.66	0.22	0.72
DS100	cn	10	0.59	0.58	0.62	0.16	0.65
DS100	btw	20	0.63	0.63	0.66	0.23	0.69
DS100	cls	20	0.66	0.66	0.69	0.28	0.73
DS100	and	20	0.67	0.66	0.71	0.3	0.74
DS100	cc	20	0.67	0.66	0.72	0.31	0.75
DS100	ncn	20	0.65	0.63	0.77	0.32	0.77
DS100	cn	20	0.62	0.61	0.67	0.23	0.69
DS100	btw	30	0.67	0.66	0.72	0.31	0.75
DS100	cls	30	0.66	0.65	0.74	0.31	0.75
DS100	and	30	0.7	0.68	0.78	0.37	0.77
DS100	cc	30	0.69	0.66	0.78	0.36	0.77
DS100	ncn	30	0.67	0.65	0.77	0.33	0.77
DS100	cn	30	0.65	0.62	0.74	0.29	0.74
DS100	btw	40	0.65	0.63	0.76	0.31	0.75
DS100	cls	40	0.67	0.65	0.76	0.33	0.76
DS100	and	40	0.69	0.66	0.8	0.38	0.77
DS100	cc	40	0.68	0.65	0.76	0.34	0.76
DS100	ncn	40	0.68	0.65	0.78	0.36	0.76
DS100	cn	40	0.69	0.67	0.75	0.34	0.76
DS100	btw	50	0.64	0.62	0.75	0.3	0.74
DS100	cls	50	0.67	0.65	0.76	0.33	0.76
DS100	and	50	0.68	0.66	0.76	0.34	0.76
DS100	cc	50	0.66	0.63	0.78	0.33	0.76
DS100	ncn	50	0.67	0.65	0.77	0.33	0.77
DS100	cn	50	0.68	0.65	0.77	0.34	0.77
DS100	btw	60	0.67	0.64	0.78	0.34	0.76
DS100	cls	60	0.66	0.64	0.75	0.32	0.76
DS100	and	60	0.67	0.64	0.78	0.34	0.77
DS100	cc	60	0.66	0.63	0.78	0.33	0.76
DS100	ncn	60	0.67	0.64	0.76	0.33	0.76
DS100	cn	60	0.67	0.64	0.78	0.34	0.77
DS150	btw	10	0.63	0.61	0.71	0.26	0.7
DS150	cls	10	0.63	0.6	0.74	0.27	0.72
DS150	and	10	0.64	0.61	0.77	0.3	0.74
DS150	cc	10	0.6	0.56	0.77	0.26	0.69
DS150	ncn	10	0.7	0.69	0.71	0.33	0.76
DS150	cn	10	0.68	0.67	0.73	0.33	0.74
DS150	btw	20	0.65	0.63	0.72	0.29	0.72
DS150	cls	20	0.63	0.6	0.72	0.26	0.72
DS150	and	20	0.66	0.64	0.78	0.33	0.78
DS150	cc	20	0.69	0.65	0.84	0.39	0.79
DS150	ncn	20	0.67	0.65	0.75	0.32	0.77
DS150	cn	20	0.68	0.67	0.72	0.32	0.77
DS150	btw	30	0.67	0.65	0.72	0.31	0.73
DS150	cls	30	0.64	0.63	0.69	0.26	0.73
DS150	and	30	0.69	0.66	0.8	0.37	0.8
DS150	cc	30	0.68	0.64	0.84	0.38	0.79
DS150	ncn	30	0.69	0.67	0.78	0.36	0.79
DS150	cn	30	0.68	0.66	0.76	0.34	0.78
DS150	btw	40	0.71	0.68	0.82	0.4	0.78
DS150	cls	40	0.64	0.62	0.69	0.25	0.72
DS150	and	40	0.69	0.66	0.81	0.38	0.79
DS150	cc	40	0.68	0.64	0.84	0.39	0.79
DS150	ncn	40	0.67	0.65	0.78	0.34	0.79
DS150	cn	40	0.69	0.66	0.79	0.37	0.78
DS150	btw	50	0.67	0.64	0.78	0.34	0.78
DS150	cls	50	0.66	0.63	0.78	0.32	0.74
DS150	and	50	0.69	0.66	0.8	0.37	0.78
DS150	cc	50	0.68	0.64	0.84	0.39	0.79
DS150	ncn	50	0.69	0.66	0.8	0.38	0.79
DS150	cn	50	0.69	0.66	0.79	0.37	0.78
DS150	btw	60	0.67	0.64	0.78	0.34	0.78
DS150	cls	60	0.68	0.65	0.78	0.35	0.78
DS150	and	60	0.68	0.65	0.79	0.36	0.78
DS150	cc	60	0.68	0.65	0.8	0.37	0.78
DS150	ncn	60	0.67	0.64	0.78	0.35	0.78
DS150	cn	60	0.68	0.65	0.79	0.36	0.78
DS200	btw	10	0.64	0.66	0.58	0.19	0.66
DS200	cls	10	0.64	0.62	0.74	0.29	0.73
DS200	and	10	0.66	0.63	0.78	0.33	0.74
DS200	cc	10	0.58	0.56	0.66	0.18	0.66
DS200	ncn	10	0.68	0.67	0.76	0.34	0.75
DS200	cn	10	0.61	0.59	0.68	0.22	0.67
DS200	btw	20	0.63	0.6	0.76	0.28	0.72
DS200	cls	20	0.62	0.58	0.79	0.3	0.73
DS200	and	20	0.66	0.63	0.81	0.35	0.77
DS200	cc	20	0.65	0.62	0.78	0.32	0.75
DS200	ncn	20	0.68	0.67	0.75	0.34	0.78
DS200	cn	20	0.69	0.67	0.75	0.34	0.76
DS200	btw	30	0.66	0.63	0.78	0.33	0.75
DS200	cls	30	0.65	0.63	0.72	0.29	0.74
DS200	and	30	0.65	0.62	0.78	0.32	0.76
DS200	cc	30	0.66	0.63	0.78	0.33	0.76
DS200	ncn	30	0.67	0.65	0.76	0.33	0.77
DS200	cn	30	0.69	0.67	0.77	0.36	0.78
DS200	btw	40	0.67	0.63	0.82	0.36	0.78
DS200	cls	40	0.67	0.64	0.79	0.35	0.77
DS200	and	40	0.67	0.64	0.81	0.36	0.78
DS200	cc	40	0.66	0.64	0.75	0.31	0.75
DS200	ncn	40	0.7	0.68	0.79	0.38	0.78
DS200	cn	40	0.68	0.65	0.82	0.38	0.79
DS200	btw	50	0.68	0.65	0.79	0.36	0.78
DS200	cls	50	0.67	0.64	0.78	0.34	0.78
DS200	and	50	0.67	0.65	0.77	0.34	0.78
DS200	cc	50	0.68	0.66	0.77	0.35	0.76
DS200	ncn	50	0.69	0.66	0.8	0.37	0.78
DS200	cn	50	0.68	0.65	0.81	0.37	0.79
DS200	btw	60	0.68	0.65	0.8	0.36	0.78
DS200	cls	60	0.67	0.64	0.78	0.34	0.78
DS200	and	60	0.67	0.64	0.77	0.33	0.78
DS200	cc	60	0.69	0.66	0.8	0.37	0.78
DS200	ncn	60	0.67	0.64	0.79	0.35	0.78
DS200	cn	60	0.69	0.66	0.79	0.37	0.78

## Sheet: Table E
Table E: Performance of applying RF classifiers for combinations of SparCC Network Inference Method (NIM) and network-based feature selection using different properties for Node Topological Property Scoring using different feature selection datasets.
DS	FS Method	# Features	ACC	Sn	Sp	MCC	AUC
DS25	btw	10	0.65	0.66	0.61	0.22	0.67
DS25	cls	10	0.53	0.52	0.55	0.06	0.58
DS25	and	10	0.58	0.56	0.64	0.16	0.59
DS25	cc	10	0.58	0.56	0.66	0.18	0.61
DS25	ncn	10	0.57	0.59	0.47	0.05	0.52
DS25	cn	10	0.43	0.4	0.58	-0.02	0.48
DS25	btw	20	0.63	0.61	0.69	0.25	0.7
DS25	cls	20	0.58	0.61	0.47	0.07	0.56
DS25	and	20	0.54	0.51	0.65	0.13	0.62
DS25	cc	20	0.5	0.47	0.6	0.06	0.6
DS25	ncn	20	0.58	0.58	0.55	0.11	0.56
DS25	cn	20	0.47	0.46	0.5	-0.03	0.48
DS25	btw	30	0.63	0.61	0.72	0.27	0.73
DS25	cls	30	0.61	0.62	0.55	0.14	0.61
DS25	and	30	0.53	0.51	0.65	0.12	0.59
DS25	cc	30	0.58	0.53	0.75	0.23	0.67
DS25	ncn	30	0.6	0.6	0.6	0.16	0.64
DS25	cn	30	0.46	0.44	0.55	-0.01	0.52
DS25	btw	40	0.64	0.63	0.68	0.26	0.72
DS25	cls	40	0.6	0.59	0.62	0.17	0.64
DS25	and	40	0.59	0.57	0.67	0.19	0.66
DS25	cc	40	0.6	0.57	0.71	0.23	0.7
DS25	ncn	40	0.59	0.58	0.64	0.18	0.64
DS25	cn	40	0.53	0.51	0.62	0.11	0.59
DS25	btw	50	0.65	0.63	0.72	0.28	0.74
DS25	cls	50	0.62	0.61	0.66	0.22	0.67
DS25	and	50	0.6	0.58	0.68	0.21	0.68
DS25	cc	50	0.64	0.61	0.73	0.28	0.7
DS25	ncn	50	0.64	0.61	0.76	0.3	0.69
DS25	cn	50	0.66	0.64	0.72	0.29	0.72
DS25	btw	60	0.68	0.66	0.75	0.34	0.75
DS25	cls	60	0.66	0.65	0.72	0.29	0.73
DS25	and	60	0.61	0.57	0.73	0.25	0.69
DS25	cc	60	0.63	0.61	0.72	0.27	0.7
DS25	ncn	60	0.63	0.6	0.74	0.28	0.71
DS25	cn	60	0.65	0.62	0.74	0.29	0.72
DS50	btw	10	0.59	0.6	0.53	0.1	0.58
DS50	cls	10	0.6	0.6	0.56	0.13	0.61
DS50	and	10	0.46	0.37	0.81	0.15	0.61
DS50	cc	10	0.51	0.5	0.54	0.03	0.55
DS50	ncn	10	0.5	0.48	0.54	0.02	0.53
DS50	cn	10	0.4	0.34	0.63	-0.02	0.49
DS50	btw	20	0.61	0.59	0.7	0.23	0.66
DS50	cls	20	0.61	0.59	0.7	0.23	0.71
DS50	and	20	0.51	0.49	0.61	0.08	0.54
DS50	cc	20	0.53	0.5	0.66	0.13	0.61
DS50	ncn	20	0.61	0.6	0.64	0.2	0.65
DS50	cn	20	0.43	0.42	0.49	-0.07	0.47
DS50	btw	30	0.64	0.62	0.69	0.25	0.69
DS50	cls	30	0.64	0.61	0.75	0.29	0.72
DS50	and	30	0.52	0.49	0.61	0.09	0.56
DS50	cc	30	0.59	0.57	0.66	0.18	0.67
DS50	ncn	30	0.6	0.59	0.67	0.21	0.66
DS50	cn	30	0.49	0.48	0.5	-0.01	0.51
DS50	btw	40	0.68	0.67	0.7	0.3	0.73
DS50	cls	40	0.64	0.61	0.74	0.29	0.73
DS50	and	40	0.57	0.56	0.59	0.12	0.6
DS50	cc	40	0.64	0.62	0.68	0.25	0.7
DS50	ncn	40	0.63	0.62	0.7	0.25	0.69
DS50	cn	40	0.5	0.49	0.57	0.04	0.56
DS50	btw	50	0.66	0.65	0.7	0.28	0.73
DS50	cls	50	0.67	0.65	0.74	0.32	0.73
DS50	and	50	0.63	0.62	0.64	0.21	0.67
DS50	cc	50	0.64	0.63	0.66	0.23	0.69
DS50	ncn	50	0.65	0.65	0.67	0.26	0.72
DS50	cn	50	0.53	0.51	0.59	0.08	0.58
DS50	btw	60	0.68	0.66	0.75	0.33	0.77
DS50	cls	60	0.66	0.65	0.74	0.31	0.75
DS50	and	60	0.65	0.64	0.66	0.25	0.7
DS50	cc	60	0.65	0.65	0.66	0.25	0.71
DS50	ncn	60	0.66	0.65	0.73	0.31	0.74
DS50	cn	60	0.53	0.51	0.63	0.11	0.59
DS100	btw	10	0.6	0.57	0.7	0.22	0.67
DS100	cls	10	0.59	0.57	0.66	0.19	0.67
DS100	and	10	0.55	0.52	0.65	0.13	0.6
DS100	cc	10	0.46	0.42	0.59	0.01	0.51
DS100	ncn	10	0.45	0.43	0.55	-0.02	0.52
DS100	cn	10	0.41	0.39	0.52	-0.08	0.42
DS100	btw	20	0.66	0.64	0.72	0.29	0.76
DS100	cls	20	0.61	0.59	0.67	0.21	0.67
DS100	and	20	0.61	0.62	0.59	0.17	0.63
DS100	cc	20	0.5	0.51	0.48	-0.01	0.52
DS100	ncn	20	0.56	0.55	0.6	0.12	0.59
DS100	cn	20	0.42	0.41	0.46	-0.11	0.45
DS100	btw	30	0.68	0.65	0.77	0.34	0.76
DS100	cls	30	0.61	0.59	0.69	0.23	0.69
DS100	and	30	0.55	0.54	0.63	0.13	0.62
DS100	cc	30	0.52	0.5	0.59	0.08	0.58
DS100	ncn	30	0.58	0.59	0.55	0.12	0.6
DS100	cn	30	0.55	0.54	0.58	0.09	0.57
DS100	btw	40	0.68	0.65	0.77	0.34	0.76
DS100	cls	40	0.58	0.54	0.71	0.2	0.66
DS100	and	40	0.57	0.53	0.72	0.21	0.67
DS100	cc	40	0.54	0.53	0.57	0.08	0.59
DS100	ncn	40	0.57	0.56	0.63	0.15	0.62
DS100	cn	40	0.57	0.55	0.64	0.15	0.63
DS100	btw	50	0.7	0.67	0.8	0.38	0.78
DS100	cls	50	0.62	0.6	0.73	0.27	0.73
DS100	and	50	0.61	0.59	0.71	0.24	0.7
DS100	cc	50	0.57	0.56	0.6	0.13	0.63
DS100	ncn	50	0.58	0.56	0.66	0.18	0.63
DS100	cn	50	0.56	0.53	0.66	0.15	0.64
DS100	btw	60	0.68	0.66	0.75	0.33	0.78
DS100	cls	60	0.64	0.62	0.73	0.28	0.74
DS100	and	60	0.63	0.6	0.74	0.28	0.72
DS100	cc	60	0.62	0.59	0.73	0.26	0.69
DS100	ncn	60	0.57	0.54	0.68	0.17	0.65
DS100	cn	60	0.57	0.54	0.69	0.18	0.64
DS150	btw	10	0.61	0.58	0.74	0.26	0.71
DS150	cls	10	0.5	0.48	0.59	0.06	0.59
DS150	and	10	0.62	0.62	0.66	0.22	0.68
DS150	cc	10	0.62	0.64	0.51	0.13	0.59
DS150	ncn	10	0.58	0.57	0.63	0.16	0.63
DS150	cn	10	0.43	0.37	0.66	0.03	0.53
DS150	btw	20	0.67	0.64	0.77	0.33	0.77
DS150	cls	20	0.58	0.56	0.66	0.18	0.65
DS150	and	20	0.62	0.6	0.72	0.26	0.72
DS150	cc	20	0.59	0.56	0.68	0.2	0.67
DS150	ncn	20	0.57	0.54	0.66	0.17	0.64
DS150	cn	20	0.46	0.44	0.53	-0.02	0.52
DS150	btw	30	0.67	0.65	0.75	0.32	0.78
DS150	cls	30	0.6	0.57	0.71	0.23	0.71
DS150	and	30	0.62	0.61	0.65	0.21	0.68
DS150	cc	30	0.61	0.58	0.73	0.25	0.68
DS150	ncn	30	0.61	0.61	0.6	0.17	0.63
DS150	cn	30	0.55	0.54	0.6	0.12	0.6
DS150	btw	40	0.68	0.67	0.76	0.34	0.78
DS150	cls	40	0.62	0.6	0.71	0.25	0.73
DS150	and	40	0.6	0.57	0.7	0.21	0.69
DS150	cc	40	0.6	0.59	0.6	0.16	0.66
DS150	ncn	40	0.59	0.58	0.66	0.19	0.66
DS150	cn	40	0.53	0.51	0.62	0.1	0.59
DS150	btw	50	0.7	0.68	0.78	0.38	0.79
DS150	cls	50	0.62	0.6	0.72	0.26	0.7
DS150	and	50	0.58	0.56	0.67	0.19	0.66
DS150	cc	50	0.61	0.6	0.65	0.2	0.69
DS150	ncn	50	0.59	0.58	0.63	0.17	0.65
DS150	cn	50	0.56	0.54	0.64	0.14	0.61
DS150	btw	60	0.68	0.65	0.78	0.34	0.78
DS150	cls	60	0.63	0.61	0.73	0.27	0.71
DS150	and	60	0.59	0.55	0.72	0.22	0.68
DS150	cc	60	0.64	0.63	0.68	0.25	0.7
DS150	ncn	60	0.6	0.58	0.65	0.18	0.68
DS150	cn	60	0.61	0.59	0.7	0.23	0.65
DS200	btw	10	0.62	0.58	0.77	0.28	0.74
DS200	cls	10	0.57	0.56	0.6	0.13	0.65
DS200	and	10	0.57	0.57	0.56	0.1	0.56
DS200	cc	10	0.58	0.6	0.53	0.1	0.57
DS200	ncn	10	0.61	0.61	0.61	0.18	0.65
DS200	cn	10	0.42	0.38	0.6	-0.01	0.53
DS200	btw	20	0.69	0.66	0.78	0.36	0.78
DS200	cls	20	0.59	0.56	0.67	0.19	0.68
DS200	and	20	0.6	0.58	0.7	0.22	0.68
DS200	cc	20	0.64	0.65	0.62	0.22	0.67
DS200	ncn	20	0.61	0.61	0.61	0.18	0.63
DS200	cn	20	0.52	0.49	0.63	0.1	0.6
DS200	btw	30	0.68	0.66	0.75	0.33	0.77
DS200	cls	30	0.66	0.64	0.74	0.31	0.73
DS200	and	30	0.61	0.6	0.68	0.22	0.68
DS200	cc	30	0.64	0.64	0.61	0.21	0.67
DS200	ncn	30	0.62	0.62	0.62	0.2	0.63
DS200	cn	30	0.55	0.53	0.63	0.12	0.6
DS200	btw	40	0.69	0.67	0.75	0.34	0.77
DS200	cls	40	0.63	0.61	0.72	0.26	0.71
DS200	and	40	0.6	0.58	0.68	0.21	0.67
DS200	cc	40	0.63	0.62	0.68	0.24	0.68
DS200	ncn	40	0.6	0.6	0.59	0.16	0.63
DS200	cn	40	0.53	0.5	0.66	0.13	0.6
DS200	btw	50	0.67	0.66	0.73	0.32	0.78
DS200	cls	50	0.66	0.65	0.7	0.29	0.72
DS200	and	50	0.6	0.56	0.72	0.23	0.67
DS200	cc	50	0.62	0.61	0.67	0.22	0.68
DS200	ncn	50	0.59	0.59	0.62	0.17	0.63
DS200	cn	50	0.56	0.54	0.62	0.13	0.62
DS200	btw	60	0.69	0.67	0.76	0.35	0.78
DS200	cls	60	0.64	0.62	0.7	0.26	0.71
DS200	and	60	0.61	0.6	0.68	0.22	0.66
DS200	cc	60	0.61	0.59	0.71	0.24	0.69
DS200	ncn	60	0.59	0.58	0.65	0.18	0.65
DS200	cn	60	0.56	0.54	0.62	0.13	0.61

## Sheet: Table F
Table F: Performance of applying RF classifiers for combinations of different choices of Network Inference Method (NIM) and network-based feature selection using three resilience measures for Critical Attack Set Scoring (CASS) using different feature selection datasets.
DS	GIM	FS Method	# Features	ACC	Sn	Sp	MCC	AUC
DS25	CoNet	G1I	21	0.66	0.64	0.75	0.31	0.77
DS25	CoNet	G1T	35	0.67	0.64	0.76	0.33	0.76
DS25	CoNet	G1V	21	0.66	0.64	0.75	0.31	0.77
DS50	CoNet	G1I	15	0.64	0.62	0.72	0.28	0.72
DS50	CoNet	G1T	30	0.63	0.61	0.71	0.26	0.74
DS50	CoNet	G1V	11	0.63	0.62	0.68	0.24	0.7
DS100	CoNet	G1I	24	0.67	0.64	0.76	0.33	0.74
DS100	CoNet	G1T	36	0.65	0.63	0.72	0.29	0.74
DS100	CoNet	G1V	21	0.66	0.65	0.72	0.3	0.75
DS150	CoNet	G1I	25	0.7	0.69	0.74	0.35	0.77
DS150	CoNet	G1T	36	0.71	0.7	0.72	0.35	0.76
DS150	CoNet	G1V	5	0.61	0.59	0.69	0.23	0.69
DS200	CoNet	G1I	24	0.67	0.65	0.75	0.32	0.75
DS200	CoNet	G1T	37	0.71	0.71	0.72	0.35	0.77
DS50	glasso	G1I	2	0.26	0.11	0.86	-0.03	0.5
DS50	glasso	G1T	2	0.26	0.11	0.86	-0.03	0.5
DS100	glasso	G1I	2	0.52	0.52	0.52	0.03	0.55
DS100	glasso	G1T	3	0.51	0.5	0.54	0.03	0.55
DS150	glasso	G1I	2	0.53	0.54	0.51	0.04	0.53
DS150	glasso	G1T	2	0.53	0.54	0.51	0.04	0.53
DS200	glasso	G1I	4	0.5	0.48	0.58	0.05	0.55
DS200	glasso	G1T	4	0.5	0.48	0.58	0.05	0.55
DS25	MB	G1I	6	0.51	0.47	0.68	0.12	0.61
DS25	MB	G1T	33	0.57	0.53	0.73	0.21	0.65
DS50	MB	G1I	5	0.57	0.59	0.53	0.09	0.59
DS50	MB	G1T	11	0.59	0.6	0.54	0.12	0.6
DS100	MB	G1I	6	0.49	0.47	0.58	0.04	0.55
DS100	MB	G1T	11	0.54	0.52	0.65	0.13	0.63
DS150	MB	G1I	10	0.56	0.53	0.68	0.17	0.64
DS150	MB	G1T	21	0.61	0.59	0.67	0.21	0.64
DS200	MB	G1I	2	0.24	0.08	0.87	-0.07	0.52
DS200	MB	G1T	5	0.54	0.52	0.64	0.13	0.61
DS25	proxi	G1I	11	0.65	0.63	0.72	0.28	0.72
DS25	proxi	G1T	39	0.65	0.64	0.7	0.27	0.73
DS25	proxi	G1V	1	0.25	0.07	0.96	0.04	0.51
DS50	proxi	G1I	17	0.7	0.7	0.72	0.35	0.78
DS50	proxi	G1T	40	0.7	0.68	0.78	0.38	0.78
DS50	proxi	G1V	15	0.68	0.67	0.71	0.31	0.75
DS100	proxi	G1I	28	0.69	0.67	0.78	0.37	0.79
DS100	proxi	G1T	47	0.68	0.66	0.76	0.34	0.78
DS100	proxi	G1V	10	0.65	0.62	0.74	0.29	0.73
DS150	proxi	G1I	29	0.67	0.66	0.72	0.3	0.76
DS150	proxi	G1T	56	0.65	0.63	0.76	0.31	0.75
DS150	proxi	G1V	25	0.66	0.65	0.72	0.3	0.75
DS200	proxi	G1I	31	0.64	0.61	0.75	0.29	0.74
DS200	proxi	G1T	49	0.62	0.59	0.78	0.29	0.73
DS200	proxi	G1V	20	0.63	0.6	0.73	0.27	0.73
DS25	RMT	G1I	8	0.49	0.46	0.58	0.03	0.52
DS25	RMT	G1T	12	0.56	0.52	0.72	0.19	0.64
DS25	RMT	G1V	3	0.64	0.64	0.61	0.21	0.62
DS50	RMT	G1I	7	0.59	0.58	0.65	0.18	0.67
DS50	RMT	G1T	13	0.61	0.59	0.66	0.21	0.71
DS50	RMT	G1V	1	0.53	0.51	0.57	0.07	0.58
DS100	RMT	G1I	6	0.55	0.54	0.56	0.08	0.56
DS100	RMT	G1T	19	0.6	0.59	0.66	0.2	0.68
DS100	RMT	G1V	2	0.66	0.7	0.51	0.17	0.57
DS150	RMT	G1I	14	0.6	0.6	0.64	0.19	0.65
DS150	RMT	G1T	27	0.6	0.56	0.76	0.25	0.7
DS200	RMT	G1I	9	0.62	0.61	0.66	0.22	0.67
DS200	RMT	G1T	29	0.62	0.59	0.74	0.27	0.71
DS25	sparCC	G1I	117	0.66	0.64	0.74	0.31	0.76
DS25	sparCC	G1T	125	0.66	0.64	0.72	0.3	0.76
DS50	sparCC	G1I	107	0.66	0.63	0.78	0.33	0.77
DS50	sparCC	G1T	115	0.66	0.63	0.78	0.33	0.76
DS100	sparCC	G1I	92	0.68	0.65	0.76	0.34	0.77
DS100	sparCC	G1T	107	0.67	0.66	0.7	0.3	0.76
DS100	sparCC	G1V	51	0.68	0.65	0.78	0.34	0.79
DS150	sparCC	G1I	75	0.67	0.65	0.77	0.34	0.78
DS150	sparCC	G1T	92	0.67	0.65	0.77	0.34	0.77
DS150	sparCC	G1V	57	0.68	0.66	0.76	0.34	0.78
DS200	sparCC	G1I	68	0.67	0.65	0.76	0.33	0.78
DS200	sparCC	G1T	89	0.67	0.66	0.72	0.31	0.77
DS200	sparCC	G1V	54	0.68	0.65	0.79	0.36	0.79

## Sheet: Table G
Table G: Performance of applying RF classifiers for combinations of CoNet Network Inference Method (NIM) and hybrid feature selection based on RFFI and different properties for Node Topological Property Scoring using different feature selection datasets.
DS	FS Method	# Features	ACC	Sn	Sp	MCC	AUC
DS25	btw	10	0.62	0.59	0.75	0.27	0.73
DS25	cls	10	0.56	0.51	0.75	0.21	0.66
DS25	and	10	0.66	0.64	0.72	0.3	0.74
DS25	cc	10	0.64	0.63	0.68	0.25	0.7
DS25	ncn	10	0.57	0.52	0.74	0.21	0.67
DS25	cn	10	0.57	0.53	0.75	0.22	0.68
DS25	btw	20	0.65	0.61	0.79	0.33	0.78
DS25	cls	20	0.58	0.54	0.74	0.23	0.72
DS25	and	20	0.65	0.63	0.75	0.31	0.78
DS25	cc	20	0.65	0.64	0.67	0.26	0.73
DS25	ncn	20	0.59	0.56	0.74	0.24	0.71
DS25	cn	20	0.59	0.56	0.72	0.22	0.68
DS25	btw	30	0.66	0.63	0.78	0.32	0.77
DS25	cls	30	0.62	0.59	0.72	0.25	0.73
DS25	and	30	0.68	0.65	0.79	0.36	0.79
DS25	cc	30	0.66	0.65	0.69	0.27	0.72
DS25	ncn	30	0.65	0.63	0.76	0.31	0.75
DS25	cn	30	0.63	0.6	0.74	0.28	0.74
DS25	btw	40	0.63	0.6	0.76	0.29	0.78
DS25	cls	40	0.62	0.59	0.77	0.29	0.74
DS25	and	40	0.67	0.65	0.76	0.33	0.78
DS25	cc	40	0.66	0.65	0.7	0.28	0.72
DS25	ncn	40	0.67	0.65	0.75	0.32	0.76
DS25	cn	40	0.66	0.64	0.75	0.32	0.76
DS25	btw	50	0.65	0.63	0.74	0.3	0.76
DS25	cls	50	0.63	0.61	0.72	0.27	0.74
DS25	and	50	0.66	0.63	0.79	0.34	0.78
DS25	cc	50	0.65	0.63	0.72	0.28	0.73
DS25	ncn	50	0.67	0.65	0.76	0.33	0.76
DS25	cn	50	0.65	0.63	0.72	0.29	0.74
DS25	btw	60	0.66	0.63	0.76	0.32	0.75
DS25	cls	60	0.63	0.61	0.72	0.27	0.74
DS25	and	60	0.67	0.64	0.78	0.35	0.79
DS25	cc	60	0.66	0.64	0.74	0.31	0.74
DS25	ncn	60	0.65	0.63	0.76	0.31	0.76
DS25	cn	60	0.65	0.63	0.77	0.32	0.75
DS50	btw	10	0.59	0.57	0.68	0.2	0.64
DS50	cls	10	0.62	0.58	0.78	0.29	0.71
DS50	and	10	0.65	0.63	0.72	0.28	0.72
DS50	cc	10	0.56	0.55	0.6	0.12	0.61
DS50	ncn	10	0.58	0.55	0.72	0.21	0.68
DS50	cn	10	0.59	0.57	0.69	0.21	0.7
DS50	btw	20	0.61	0.58	0.74	0.26	0.67
DS50	cls	20	0.68	0.65	0.8	0.37	0.79
DS50	and	20	0.69	0.66	0.79	0.37	0.77
DS50	cc	20	0.61	0.6	0.66	0.21	0.68
DS50	ncn	20	0.68	0.66	0.75	0.33	0.77
DS50	cn	20	0.65	0.62	0.76	0.31	0.75
DS50	btw	30	0.62	0.6	0.74	0.27	0.72
DS50	cls	30	0.67	0.64	0.78	0.34	0.78
DS50	and	30	0.68	0.65	0.77	0.34	0.78
DS50	cc	30	0.63	0.61	0.69	0.25	0.7
DS50	ncn	30	0.67	0.65	0.76	0.33	0.77
DS50	cn	30	0.67	0.65	0.76	0.33	0.78
DS50	btw	40	0.62	0.6	0.72	0.26	0.74
DS50	cls	40	0.66	0.64	0.75	0.31	0.76
DS50	and	40	0.68	0.66	0.77	0.35	0.78
DS50	cc	40	0.62	0.59	0.73	0.26	0.72
DS50	ncn	40	0.67	0.65	0.74	0.32	0.77
DS50	cn	40	0.68	0.65	0.79	0.36	0.79
DS50	btw	50	0.64	0.61	0.74	0.28	0.73
DS50	cls	50	0.65	0.62	0.77	0.31	0.76
DS50	and	50	0.68	0.65	0.77	0.34	0.77
DS50	cc	50	0.66	0.64	0.73	0.3	0.75
DS50	ncn	50	0.66	0.65	0.73	0.31	0.76
DS50	cn	50	0.68	0.65	0.79	0.36	0.79
DS50	btw	60	0.66	0.63	0.79	0.34	0.76
DS50	cls	60	0.67	0.64	0.78	0.34	0.76
DS50	and	60	0.68	0.65	0.78	0.34	0.78
DS50	cc	60	0.65	0.62	0.77	0.31	0.75
DS50	ncn	60	0.66	0.64	0.73	0.3	0.76
DS50	cn	60	0.67	0.65	0.78	0.34	0.78
DS100	btw	10	0.54	0.51	0.64	0.12	0.63
DS100	cls	10	0.63	0.6	0.78	0.3	0.71
DS100	and	10	0.65	0.62	0.76	0.3	0.75
DS100	cc	10	0.59	0.58	0.66	0.19	0.67
DS100	ncn	10	0.69	0.68	0.72	0.32	0.75
DS100	cn	10	0.67	0.66	0.71	0.3	0.77
DS100	btw	20	0.59	0.56	0.72	0.23	0.69
DS100	cls	20	0.59	0.55	0.73	0.23	0.68
DS100	and	20	0.64	0.61	0.76	0.3	0.75
DS100	cc	20	0.6	0.59	0.66	0.2	0.66
DS100	ncn	20	0.67	0.66	0.72	0.31	0.76
DS100	cn	20	0.68	0.67	0.74	0.33	0.77
DS100	btw	30	0.58	0.55	0.72	0.22	0.67
DS100	cls	30	0.6	0.55	0.77	0.26	0.69
DS100	and	30	0.66	0.64	0.78	0.33	0.76
DS100	cc	30	0.64	0.61	0.73	0.28	0.72
DS100	ncn	30	0.66	0.65	0.72	0.3	0.74
DS100	cn	30	0.67	0.65	0.74	0.32	0.76
DS100	btw	40	0.64	0.61	0.72	0.27	0.69
DS100	cls	40	0.64	0.59	0.82	0.33	0.73
DS100	and	40	0.66	0.63	0.78	0.32	0.77
DS100	cc	40	0.67	0.63	0.8	0.35	0.77
DS100	ncn	40	0.67	0.65	0.72	0.31	0.75
DS100	cn	40	0.66	0.63	0.79	0.34	0.77
DS100	btw	50	0.62	0.6	0.7	0.24	0.71
DS100	cls	50	0.63	0.59	0.78	0.29	0.74
DS100	and	50	0.64	0.61	0.78	0.32	0.75
DS100	cc	50	0.68	0.64	0.81	0.36	0.76
DS100	ncn	50	0.67	0.65	0.73	0.31	0.76
DS100	cn	50	0.65	0.62	0.8	0.34	0.77
DS100	btw	60	0.64	0.62	0.7	0.26	0.72
DS100	cls	60	0.64	0.61	0.76	0.3	0.74
DS100	and	60	0.66	0.62	0.79	0.33	0.76
DS100	cc	60	0.68	0.65	0.79	0.36	0.76
DS100	ncn	60	0.67	0.65	0.77	0.33	0.75
DS100	cn	60	0.65	0.61	0.8	0.33	0.76
DS150	btw	10	0.64	0.61	0.72	0.27	0.72
DS150	cls	10	0.54	0.49	0.7	0.16	0.63
DS150	and	10	0.68	0.67	0.72	0.33	0.75
DS150	cc	10	0.65	0.64	0.71	0.28	0.72
DS150	ncn	10	0.66	0.66	0.68	0.28	0.74
DS150	cn	10	0.67	0.66	0.69	0.29	0.74
DS150	btw	20	0.66	0.63	0.79	0.34	0.76
DS150	cls	20	0.6	0.56	0.73	0.24	0.69
DS150	and	20	0.67	0.64	0.77	0.33	0.77
DS150	cc	20	0.66	0.64	0.73	0.3	0.77
DS150	ncn	20	0.67	0.65	0.78	0.34	0.76
DS150	cn	20	0.68	0.66	0.76	0.34	0.77
DS150	btw	30	0.65	0.62	0.78	0.33	0.76
DS150	cls	30	0.64	0.6	0.79	0.32	0.74
DS150	and	30	0.66	0.63	0.77	0.32	0.76
DS150	cc	30	0.66	0.65	0.73	0.31	0.76
DS150	ncn	30	0.66	0.62	0.79	0.34	0.77
DS150	cn	30	0.66	0.64	0.78	0.33	0.78
DS150	btw	40	0.64	0.61	0.76	0.3	0.76
DS150	cls	40	0.64	0.61	0.79	0.32	0.74
DS150	and	40	0.65	0.62	0.78	0.33	0.77
DS150	cc	40	0.66	0.63	0.78	0.33	0.76
DS150	ncn	40	0.66	0.64	0.75	0.32	0.75
DS150	cn	40	0.66	0.64	0.78	0.33	0.77
DS150	btw	50	0.65	0.62	0.78	0.33	0.76
DS150	cls	50	0.65	0.62	0.78	0.32	0.74
DS150	and	50	0.65	0.61	0.78	0.32	0.76
DS150	cc	50	0.64	0.62	0.72	0.28	0.75
DS150	ncn	50	0.63	0.61	0.72	0.26	0.74
DS150	cn	50	0.65	0.61	0.77	0.31	0.77
DS150	btw	60	0.67	0.64	0.78	0.34	0.76
DS150	cls	60	0.65	0.62	0.78	0.32	0.75
DS150	and	60	0.65	0.62	0.78	0.32	0.76
DS150	cc	60	0.65	0.63	0.73	0.29	0.75
DS150	ncn	60	0.64	0.62	0.72	0.27	0.73
DS150	cn	60	0.66	0.63	0.77	0.32	0.78
DS200	btw	10	0.57	0.55	0.64	0.15	0.63
DS200	cls	10	0.47	0.46	0.51	-0.03	0.47
DS200	and	10	0.62	0.62	0.65	0.22	0.67
DS200	cc	10	0.61	0.59	0.68	0.22	0.65
DS200	ncn	10	0.64	0.64	0.66	0.24	0.72
DS200	cn	10	0.66	0.65	0.68	0.27	0.69
DS200	btw	20	0.53	0.51	0.64	0.12	0.63
DS200	cls	20	0.56	0.54	0.64	0.14	0.62
DS200	and	20	0.62	0.6	0.68	0.23	0.69
DS200	cc	20	0.64	0.62	0.73	0.28	0.72
DS200	ncn	20	0.66	0.64	0.76	0.32	0.75
DS200	cn	20	0.67	0.63	0.82	0.36	0.75
DS200	btw	30	0.6	0.56	0.76	0.25	0.72
DS200	cls	30	0.58	0.56	0.66	0.17	0.66
DS200	and	30	0.6	0.57	0.69	0.21	0.69
DS200	cc	30	0.63	0.61	0.74	0.28	0.74
DS200	ncn	30	0.64	0.61	0.75	0.29	0.74
DS200	cn	30	0.66	0.63	0.78	0.33	0.76
DS200	btw	40	0.63	0.59	0.78	0.29	0.74
DS200	cls	40	0.59	0.56	0.71	0.21	0.69
DS200	and	40	0.62	0.59	0.72	0.25	0.7
DS200	cc	40	0.65	0.62	0.75	0.3	0.77
DS200	ncn	40	0.65	0.63	0.75	0.3	0.74
DS200	cn	40	0.65	0.63	0.75	0.31	0.76
DS200	btw	50	0.62	0.58	0.78	0.29	0.74
DS200	cls	50	0.59	0.57	0.68	0.2	0.68
DS200	and	50	0.61	0.58	0.72	0.24	0.7
DS200	cc	50	0.65	0.62	0.78	0.33	0.77
DS200	ncn	50	0.66	0.64	0.75	0.31	0.74
DS200	cn	50	0.65	0.62	0.73	0.29	0.75
DS200	btw	60	0.63	0.6	0.76	0.29	0.76
DS200	cls	60	0.61	0.58	0.76	0.27	0.71
DS200	and	60	0.61	0.58	0.72	0.25	0.73
DS200	cc	60	0.65	0.63	0.76	0.31	0.76
DS200	ncn	60	0.65	0.62	0.75	0.3	0.74
DS200	cn	60	0.64	0.61	0.75	0.29	0.75

## Sheet: Table H
Table H: Performance of applying RF classifiers for combinations of MB Network Inference Method (NIM) and hybrid feature selection based on RFFI and different properties for Node Topological Property Scoring using different feature selection datasets.
DS	FS Method	# Features	ACC	Sn	Sp	MCC	AUC
DS25	btw	10	0.64	0.6	0.76	0.29	0.75
DS25	cls	10	0.6	0.58	0.67	0.21	0.69
DS25	and	10	0.73	0.73	0.74	0.39	0.81
DS25	cc	10	0.66	0.64	0.76	0.32	0.76
DS25	ncn	10	0.6	0.55	0.82	0.3	0.74
DS25	cn	10	0.69	0.68	0.74	0.34	0.76
DS25	btw	20	0.67	0.65	0.77	0.33	0.77
DS25	cls	20	0.64	0.62	0.7	0.26	0.73
DS25	and	20	0.73	0.72	0.76	0.4	0.82
DS25	cc	20	0.66	0.62	0.79	0.34	0.77
DS25	ncn	20	0.65	0.61	0.8	0.34	0.79
DS25	cn	20	0.67	0.64	0.76	0.33	0.75
DS25	btw	30	0.67	0.65	0.78	0.34	0.77
DS25	cls	30	0.65	0.65	0.68	0.27	0.75
DS25	and	30	0.71	0.7	0.77	0.38	0.8
DS25	cc	30	0.64	0.61	0.75	0.29	0.76
DS25	ncn	30	0.63	0.59	0.78	0.3	0.78
DS25	cn	30	0.66	0.65	0.7	0.28	0.74
DS25	btw	40	0.66	0.64	0.78	0.33	0.78
DS25	cls	40	0.65	0.64	0.72	0.29	0.77
DS25	and	40	0.68	0.66	0.76	0.34	0.79
DS25	cc	40	0.64	0.61	0.78	0.31	0.76
DS25	ncn	40	0.63	0.6	0.78	0.31	0.77
DS25	cn	40	0.65	0.63	0.73	0.29	0.74
DS25	btw	50	0.66	0.63	0.76	0.32	0.77
DS25	cls	50	0.65	0.62	0.77	0.31	0.76
DS25	and	50	0.68	0.65	0.77	0.34	0.78
DS25	cc	50	0.65	0.61	0.77	0.31	0.77
DS25	ncn	50	0.64	0.6	0.82	0.33	0.77
DS25	cn	50	0.66	0.64	0.72	0.3	0.74
DS25	btw	60	0.67	0.64	0.8	0.35	0.77
DS25	cls	60	0.66	0.63	0.77	0.32	0.77
DS25	and	60	0.68	0.66	0.77	0.35	0.77
DS25	cc	60	0.65	0.62	0.78	0.33	0.76
DS25	ncn	60	0.63	0.59	0.8	0.31	0.76
DS25	cn	60	0.66	0.64	0.71	0.28	0.73
DS50	btw	10	0.7	0.69	0.74	0.35	0.74
DS50	cls	10	0.62	0.62	0.66	0.22	0.66
DS50	and	10	0.68	0.68	0.66	0.29	0.73
DS50	cc	10	0.67	0.68	0.63	0.25	0.73
DS50	ncn	10	0.69	0.68	0.73	0.33	0.77
DS50	cn	10	0.64	0.62	0.69	0.25	0.72
DS50	btw	20	0.66	0.65	0.69	0.28	0.72
DS50	cls	20	0.64	0.61	0.74	0.28	0.72
DS50	and	20	0.69	0.68	0.72	0.32	0.76
DS50	cc	20	0.69	0.68	0.75	0.35	0.77
DS50	ncn	20	0.7	0.69	0.74	0.35	0.77
DS50	cn	20	0.66	0.65	0.74	0.31	0.76
DS50	btw	30	0.67	0.66	0.73	0.32	0.76
DS50	cls	30	0.68	0.66	0.77	0.35	0.77
DS50	and	30	0.69	0.68	0.71	0.32	0.77
DS50	cc	30	0.69	0.67	0.77	0.35	0.78
DS50	ncn	30	0.69	0.67	0.75	0.34	0.78
DS50	cn	30	0.67	0.64	0.8	0.36	0.77
DS50	btw	40	0.67	0.65	0.75	0.33	0.77
DS50	cls	40	0.69	0.68	0.75	0.35	0.78
DS50	and	40	0.68	0.68	0.68	0.3	0.75
DS50	cc	40	0.67	0.65	0.76	0.33	0.77
DS50	ncn	40	0.68	0.65	0.78	0.34	0.79
DS50	cn	40	0.67	0.64	0.76	0.33	0.76
DS50	btw	50	0.68	0.66	0.75	0.34	0.77
DS50	cls	50	0.67	0.65	0.75	0.33	0.77
DS50	and	50	0.67	0.66	0.72	0.31	0.77
DS50	cc	50	0.67	0.64	0.79	0.35	0.77
DS50	ncn	50	0.67	0.65	0.74	0.32	0.78
DS50	cn	50	0.66	0.63	0.78	0.33	0.75
DS50	btw	60	0.68	0.66	0.78	0.35	0.77
DS50	cls	60	0.66	0.64	0.75	0.32	0.77
DS50	and	60	0.67	0.65	0.74	0.32	0.77
DS50	cc	60	0.67	0.65	0.76	0.33	0.77
DS50	ncn	60	0.67	0.64	0.77	0.33	0.78
DS50	cn	60	0.65	0.63	0.75	0.3	0.75
DS100	btw	10	0.66	0.67	0.62	0.24	0.7
DS100	cls	10	0.6	0.59	0.66	0.2	0.69
DS100	and	10	0.66	0.62	0.78	0.33	0.77
DS100	cc	10	0.64	0.63	0.69	0.26	0.73
DS100	ncn	10	0.61	0.59	0.67	0.21	0.64
DS100	cn	10	0.64	0.62	0.72	0.28	0.72
DS100	btw	20	0.66	0.64	0.72	0.29	0.74
DS100	cls	20	0.62	0.58	0.75	0.27	0.73
DS100	and	20	0.65	0.61	0.77	0.31	0.75
DS100	cc	20	0.64	0.6	0.76	0.29	0.74
DS100	ncn	20	0.62	0.6	0.71	0.25	0.72
DS100	cn	20	0.61	0.57	0.76	0.26	0.72
DS100	btw	30	0.65	0.64	0.72	0.29	0.75
DS100	cls	30	0.64	0.61	0.74	0.28	0.73
DS100	and	30	0.64	0.61	0.77	0.31	0.76
DS100	cc	30	0.65	0.63	0.72	0.28	0.75
DS100	ncn	30	0.6	0.58	0.68	0.21	0.69
DS100	cn	30	0.62	0.59	0.73	0.26	0.73
DS100	btw	40	0.66	0.64	0.75	0.31	0.75
DS100	cls	40	0.61	0.57	0.78	0.28	0.74
DS100	and	40	0.66	0.63	0.76	0.32	0.76
DS100	cc	40	0.65	0.63	0.72	0.28	0.74
DS100	ncn	40	0.6	0.58	0.66	0.19	0.68
DS100	cn	40	0.63	0.61	0.7	0.25	0.71
DS100	btw	50	0.67	0.65	0.73	0.31	0.75
DS100	cls	50	0.62	0.6	0.72	0.26	0.76
DS100	and	50	0.66	0.63	0.78	0.33	0.78
DS100	cc	50	0.65	0.63	0.74	0.3	0.74
DS100	ncn	50	0.6	0.58	0.68	0.21	0.68
DS100	cn	50	0.63	0.61	0.7	0.25	0.71
DS100	btw	60	0.65	0.63	0.71	0.27	0.75
DS100	cls	60	0.65	0.62	0.75	0.3	0.76
DS100	and	60	0.66	0.63	0.79	0.34	0.77
DS100	cc	60	0.63	0.61	0.7	0.25	0.73
DS100	ncn	60	0.58	0.57	0.61	0.15	0.68
DS100	cn	60	0.62	0.61	0.63	0.2	0.71
DS150	btw	10	0.66	0.64	0.72	0.3	0.74
DS150	cls	10	0.67	0.64	0.78	0.34	0.75
DS150	and	10	0.67	0.66	0.71	0.3	0.75
DS150	cc	10	0.65	0.62	0.74	0.29	0.73
DS150	ncn	10	0.68	0.68	0.68	0.29	0.75
DS150	cn	10	0.67	0.66	0.68	0.28	0.72
DS150	btw	20	0.69	0.68	0.71	0.32	0.74
DS150	cls	20	0.68	0.66	0.76	0.34	0.79
DS150	and	20	0.67	0.64	0.78	0.34	0.79
DS150	cc	20	0.64	0.62	0.72	0.28	0.73
DS150	ncn	20	0.69	0.67	0.78	0.36	0.78
DS150	cn	20	0.67	0.65	0.75	0.33	0.77
DS150	btw	30	0.71	0.69	0.76	0.37	0.76
DS150	cls	30	0.69	0.67	0.77	0.35	0.79
DS150	and	30	0.68	0.65	0.78	0.35	0.8
DS150	cc	30	0.68	0.66	0.77	0.35	0.75
DS150	ncn	30	0.7	0.69	0.75	0.36	0.79
DS150	cn	30	0.68	0.66	0.78	0.36	0.8
DS150	btw	40	0.69	0.68	0.75	0.35	0.76
DS150	cls	40	0.69	0.67	0.8	0.38	0.8
DS150	and	40	0.66	0.62	0.83	0.36	0.8
DS150	cc	40	0.66	0.64	0.77	0.33	0.76
DS150	ncn	40	0.69	0.67	0.78	0.36	0.78
DS150	cn	40	0.68	0.65	0.78	0.35	0.8
DS150	btw	50	0.67	0.64	0.79	0.35	0.77
DS150	cls	50	0.68	0.65	0.81	0.37	0.79
DS150	and	50	0.68	0.65	0.8	0.37	0.8
DS150	cc	50	0.68	0.66	0.76	0.34	0.77
DS150	ncn	50	0.66	0.63	0.76	0.32	0.77
DS150	cn	50	0.69	0.66	0.81	0.38	0.8
DS150	btw	60	0.67	0.64	0.79	0.35	0.78
DS150	cls	60	0.67	0.65	0.78	0.34	0.79
DS150	and	60	0.67	0.65	0.78	0.35	0.79
DS150	cc	60	0.68	0.66	0.76	0.34	0.76
DS150	ncn	60	0.66	0.63	0.77	0.32	0.77
DS150	cn	60	0.68	0.65	0.79	0.36	0.78
DS200	btw	10	0.57	0.55	0.66	0.17	0.64
DS200	cls	10	0.66	0.65	0.72	0.29	0.72
DS200	and	10	0.62	0.6	0.72	0.26	0.72
DS200	cc	10	0.55	0.51	0.74	0.2	0.66
DS200	ncn	10	0.63	0.66	0.51	0.14	0.61
DS200	cn	10	0.57	0.56	0.57	0.11	0.61
DS200	btw	20	0.65	0.63	0.69	0.26	0.73
DS200	cls	20	0.7	0.68	0.76	0.36	0.77
DS200	and	20	0.67	0.64	0.78	0.34	0.78
DS200	cc	20	0.64	0.6	0.79	0.32	0.73
DS200	ncn	20	0.6	0.59	0.64	0.18	0.64
DS200	cn	20	0.61	0.6	0.65	0.2	0.67
DS200	btw	30	0.64	0.63	0.68	0.25	0.73
DS200	cls	30	0.66	0.65	0.73	0.31	0.76
DS200	and	30	0.69	0.68	0.74	0.34	0.77
DS200	cc	30	0.66	0.63	0.78	0.33	0.73
DS200	ncn	30	0.58	0.56	0.65	0.17	0.65
DS200	cn	30	0.58	0.57	0.63	0.16	0.65
DS200	btw	40	0.66	0.64	0.76	0.32	0.75
DS200	cls	40	0.66	0.64	0.75	0.31	0.75
DS200	and	40	0.65	0.63	0.74	0.3	0.76
DS200	cc	40	0.66	0.63	0.77	0.32	0.73
DS200	ncn	40	0.58	0.57	0.63	0.16	0.64
DS200	cn	40	0.6	0.59	0.66	0.2	0.66
DS200	btw	50	0.65	0.64	0.71	0.28	0.74
DS200	cls	50	0.66	0.63	0.74	0.3	0.74
DS200	and	50	0.66	0.64	0.75	0.31	0.75
DS200	cc	50	0.63	0.6	0.76	0.29	0.72
DS200	ncn	50	0.59	0.58	0.63	0.16	0.63
DS200	cn	50	0.58	0.57	0.62	0.15	0.64
DS200	btw	60	0.65	0.63	0.74	0.3	0.74
DS200	cls	60	0.67	0.65	0.73	0.31	0.75
DS200	and	60	0.64	0.62	0.7	0.26	0.74
DS200	cc	60	0.64	0.61	0.76	0.3	0.72
DS200	ncn	60	0.57	0.56	0.61	0.14	0.64
DS200	cn	60	0.58	0.57	0.61	0.14	0.64

## Sheet: Table I
Table I: Performance of applying RF classifiers for combinations of proxi Network Inference Method (NIM) and hybrid feature selection based on RFFI and different properties for Node Topological Property Scoring using different feature selection datasets.
DS	FS Method	# Features	ACC	Sn	Sp	MCC	AUC
DS25	btw	10	0.7	0.68	0.74	0.35	0.76
DS25	cls	10	0.6	0.56	0.72	0.23	0.68
DS25	and	10	0.59	0.58	0.6	0.15	0.63
DS25	cc	10	0.63	0.62	0.66	0.22	0.68
DS25	ncn	10	0.67	0.68	0.59	0.23	0.7
DS25	cn	10	0.55	0.55	0.54	0.07	0.59
DS25	btw	20	0.68	0.67	0.74	0.33	0.78
DS25	cls	20	0.63	0.61	0.72	0.26	0.71
DS25	and	20	0.63	0.61	0.7	0.25	0.7
DS25	cc	20	0.6	0.58	0.69	0.22	0.7
DS25	ncn	20	0.7	0.68	0.76	0.36	0.78
DS25	cn	20	0.57	0.55	0.68	0.18	0.64
DS25	btw	30	0.69	0.66	0.82	0.39	0.79
DS25	cls	30	0.63	0.61	0.72	0.26	0.72
DS25	and	30	0.67	0.65	0.75	0.32	0.77
DS25	cc	30	0.65	0.62	0.77	0.31	0.76
DS25	ncn	30	0.67	0.63	0.81	0.36	0.78
DS25	cn	30	0.63	0.62	0.66	0.23	0.7
DS25	btw	40	0.69	0.65	0.82	0.38	0.78
DS25	cls	40	0.64	0.6	0.78	0.31	0.73
DS25	and	40	0.66	0.63	0.76	0.31	0.76
DS25	cc	40	0.65	0.62	0.74	0.29	0.77
DS25	ncn	40	0.68	0.65	0.8	0.36	0.79
DS25	cn	40	0.62	0.6	0.7	0.24	0.73
DS25	btw	50	0.68	0.65	0.79	0.36	0.78
DS25	cls	50	0.67	0.63	0.83	0.37	0.79
DS25	and	50	0.68	0.66	0.77	0.35	0.78
DS25	cc	50	0.65	0.62	0.77	0.31	0.78
DS25	ncn	50	0.67	0.63	0.83	0.37	0.79
DS25	cn	50	0.65	0.61	0.77	0.31	0.73
DS25	btw	60	0.67	0.63	0.82	0.36	0.77
DS25	cls	60	0.68	0.65	0.79	0.36	0.78
DS25	and	60	0.68	0.65	0.79	0.36	0.78
DS25	cc	60	0.64	0.61	0.76	0.3	0.76
DS25	ncn	60	0.65	0.61	0.8	0.33	0.77
DS25	cn	60	0.6	0.58	0.69	0.22	0.7
DS50	btw	10	0.65	0.63	0.72	0.28	0.72
DS50	cls	10	0.62	0.6	0.72	0.26	0.68
DS50	and	10	0.65	0.63	0.72	0.28	0.73
DS50	cc	10	0.62	0.59	0.74	0.27	0.71
DS50	ncn	10	0.69	0.71	0.61	0.27	0.73
DS50	cn	10	0.55	0.55	0.54	0.07	0.59
DS50	btw	20	0.67	0.66	0.73	0.32	0.77
DS50	cls	20	0.65	0.62	0.74	0.29	0.71
DS50	and	20	0.66	0.64	0.72	0.3	0.77
DS50	cc	20	0.66	0.64	0.78	0.33	0.75
DS50	ncn	20	0.67	0.66	0.73	0.32	0.74
DS50	cn	20	0.57	0.55	0.68	0.18	0.64
DS50	btw	30	0.64	0.61	0.77	0.3	0.76
DS50	cls	30	0.67	0.65	0.75	0.33	0.75
DS50	and	30	0.67	0.64	0.81	0.36	0.78
DS50	cc	30	0.67	0.64	0.78	0.34	0.76
DS50	ncn	30	0.66	0.63	0.79	0.34	0.77
DS50	cn	30	0.63	0.62	0.66	0.23	0.7
DS50	btw	40	0.66	0.62	0.79	0.34	0.77
DS50	cls	40	0.68	0.67	0.75	0.34	0.76
DS50	and	40	0.66	0.63	0.78	0.34	0.77
DS50	cc	40	0.69	0.66	0.78	0.36	0.76
DS50	ncn	40	0.65	0.62	0.78	0.32	0.77
DS50	cn	40	0.62	0.6	0.7	0.24	0.73
DS50	btw	50	0.65	0.62	0.8	0.34	0.77
DS50	cls	50	0.69	0.67	0.77	0.35	0.77
DS50	and	50	0.68	0.65	0.78	0.36	0.78
DS50	cc	50	0.68	0.66	0.75	0.33	0.75
DS50	ncn	50	0.64	0.6	0.79	0.32	0.77
DS50	cn	50	0.65	0.61	0.77	0.31	0.73
DS50	btw	60	0.67	0.64	0.78	0.34	0.77
DS50	cls	60	0.67	0.65	0.78	0.34	0.76
DS50	and	60	0.69	0.66	0.78	0.36	0.78
DS50	cc	60	0.65	0.62	0.78	0.32	0.77
DS50	ncn	60	0.64	0.61	0.76	0.3	0.75
DS50	cn	60	0.6	0.58	0.69	0.22	0.7
DS100	btw	10	0.62	0.59	0.73	0.26	0.7
DS100	cls	10	0.63	0.6	0.75	0.28	0.72
DS100	and	10	0.56	0.53	0.67	0.16	0.65
DS100	cc	10	0.65	0.6	0.82	0.34	0.73
DS100	ncn	10	0.66	0.63	0.79	0.34	0.75
DS100	cn	10	0.55	0.55	0.54	0.07	0.59
DS100	btw	20	0.64	0.62	0.71	0.27	0.74
DS100	cls	20	0.66	0.63	0.76	0.32	0.76
DS100	and	20	0.63	0.62	0.67	0.24	0.72
DS100	cc	20	0.65	0.63	0.77	0.32	0.76
DS100	ncn	20	0.68	0.65	0.78	0.36	0.78
DS100	cn	20	0.57	0.55	0.68	0.18	0.64
DS100	btw	30	0.64	0.61	0.75	0.29	0.73
DS100	cls	30	0.67	0.64	0.78	0.35	0.75
DS100	and	30	0.65	0.62	0.76	0.3	0.73
DS100	cc	30	0.65	0.61	0.78	0.31	0.75
DS100	ncn	30	0.69	0.66	0.8	0.38	0.79
DS100	cn	30	0.63	0.62	0.66	0.23	0.7
DS100	btw	40	0.64	0.62	0.72	0.27	0.73
DS100	cls	40	0.66	0.62	0.79	0.33	0.76
DS100	and	40	0.65	0.62	0.77	0.32	0.74
DS100	cc	40	0.65	0.62	0.77	0.32	0.75
DS100	ncn	40	0.71	0.68	0.82	0.4	0.79
DS100	cn	40	0.62	0.6	0.7	0.24	0.73
DS100	btw	50	0.65	0.62	0.77	0.31	0.75
DS100	cls	50	0.67	0.64	0.78	0.34	0.76
DS100	and	50	0.67	0.64	0.76	0.33	0.75
DS100	cc	50	0.66	0.64	0.76	0.32	0.76
DS100	ncn	50	0.69	0.67	0.79	0.37	0.79
DS100	cn	50	0.65	0.61	0.77	0.31	0.73
DS100	btw	60	0.64	0.61	0.74	0.29	0.74
DS100	cls	60	0.65	0.62	0.78	0.32	0.76
DS100	and	60	0.65	0.63	0.73	0.3	0.76
DS100	cc	60	0.65	0.62	0.75	0.3	0.76
DS100	ncn	60	0.69	0.67	0.79	0.37	0.78
DS100	cn	60	0.6	0.58	0.69	0.22	0.7
DS150	btw	10	0.66	0.65	0.72	0.3	0.75
DS150	cls	10	0.67	0.65	0.74	0.32	0.77
DS150	and	10	0.65	0.64	0.72	0.29	0.77
DS150	cc	10	0.64	0.6	0.79	0.32	0.73
DS150	ncn	10	0.69	0.67	0.76	0.35	0.78
DS150	cn	10	0.55	0.55	0.54	0.07	0.59
DS150	btw	20	0.68	0.65	0.78	0.35	0.77
DS150	cls	20	0.66	0.63	0.78	0.34	0.76
DS150	and	20	0.65	0.62	0.74	0.29	0.76
DS150	cc	20	0.65	0.61	0.81	0.34	0.74
DS150	ncn	20	0.69	0.66	0.84	0.41	0.81
DS150	cn	20	0.57	0.55	0.68	0.18	0.64
DS150	btw	30	0.66	0.64	0.74	0.31	0.77
DS150	cls	30	0.68	0.66	0.77	0.35	0.77
DS150	and	30	0.68	0.65	0.8	0.36	0.77
DS150	cc	30	0.65	0.62	0.79	0.33	0.75
DS150	ncn	30	0.67	0.63	0.84	0.38	0.79
DS150	cn	30	0.63	0.62	0.66	0.23	0.7
DS150	btw	40	0.68	0.65	0.76	0.34	0.77
DS150	cls	40	0.66	0.65	0.74	0.31	0.77
DS150	and	40	0.65	0.62	0.78	0.32	0.77
DS150	cc	40	0.64	0.61	0.78	0.31	0.75
DS150	ncn	40	0.67	0.63	0.83	0.37	0.8
DS150	cn	40	0.62	0.6	0.7	0.24	0.73
DS150	btw	50	0.67	0.64	0.77	0.33	0.78
DS150	cls	50	0.66	0.64	0.74	0.31	0.75
DS150	and	50	0.66	0.63	0.79	0.34	0.76
DS150	cc	50	0.64	0.61	0.78	0.31	0.75
DS150	ncn	50	0.65	0.63	0.76	0.31	0.78
DS150	cn	50	0.65	0.61	0.77	0.31	0.73
DS150	btw	60	0.67	0.65	0.74	0.32	0.77
DS150	cls	60	0.66	0.64	0.74	0.31	0.75
DS150	and	60	0.67	0.63	0.79	0.35	0.77
DS150	cc	60	0.65	0.62	0.78	0.32	0.75
DS150	ncn	60	0.67	0.63	0.82	0.36	0.77
DS150	cn	60	0.6	0.58	0.69	0.22	0.7
DS200	btw	10	0.62	0.6	0.7	0.24	0.71
DS200	cls	10	0.68	0.65	0.8	0.37	0.78
DS200	and	10	0.62	0.6	0.72	0.25	0.71
DS200	cc	10	0.7	0.68	0.78	0.38	0.79
DS200	ncn	10	0.67	0.65	0.76	0.33	0.76
DS200	cn	10	0.55	0.55	0.54	0.07	0.59
DS200	btw	20	0.64	0.63	0.68	0.25	0.72
DS200	cls	20	0.69	0.66	0.81	0.38	0.8
DS200	and	20	0.65	0.62	0.78	0.32	0.77
DS200	cc	20	0.68	0.65	0.77	0.34	0.77
DS200	ncn	20	0.69	0.67	0.77	0.36	0.77
DS200	cn	20	0.57	0.55	0.68	0.18	0.64
DS200	btw	30	0.66	0.64	0.72	0.29	0.74
DS200	cls	30	0.68	0.65	0.8	0.36	0.78
DS200	and	30	0.66	0.64	0.73	0.3	0.78
DS200	cc	30	0.68	0.65	0.78	0.36	0.78
DS200	ncn	30	0.68	0.64	0.81	0.36	0.77
DS200	cn	30	0.63	0.62	0.66	0.23	0.7
DS200	btw	40	0.69	0.68	0.73	0.34	0.78
DS200	cls	40	0.68	0.65	0.82	0.38	0.79
DS200	and	40	0.65	0.62	0.78	0.32	0.78
DS200	cc	40	0.68	0.66	0.76	0.34	0.77
DS200	ncn	40	0.65	0.61	0.82	0.35	0.76
DS200	cn	40	0.62	0.6	0.7	0.24	0.73
DS200	btw	50	0.68	0.67	0.75	0.34	0.78
DS200	cls	50	0.67	0.64	0.79	0.35	0.78
DS200	and	50	0.67	0.64	0.82	0.37	0.8
DS200	cc	50	0.69	0.66	0.78	0.36	0.76
DS200	ncn	50	0.65	0.63	0.74	0.3	0.76
DS200	cn	50	0.65	0.61	0.77	0.31	0.73
DS200	btw	60	0.7	0.69	0.77	0.37	0.78
DS200	cls	60	0.68	0.65	0.78	0.35	0.78
DS200	and	60	0.67	0.64	0.78	0.34	0.78
DS200	cc	60	0.68	0.65	0.78	0.34	0.77
DS200	ncn	60	0.66	0.63	0.77	0.32	0.75
DS200	cn	60	0.6	0.58	0.69	0.22	0.7

## Sheet: Table J
Table J: Performance of applying RF classifiers for combinations of RMT Network Inference Method (NIM) and hybrid feature selection based on RFFI and different properties for Node Topological Property Scoring using different feature selection datasets.
DS	FS Method	# Features	ACC	Sn	Sp	MCC	AUC
DS25	btw	10	0.6	0.55	0.78	0.27	0.73
DS25	cls	10	0.59	0.57	0.67	0.19	0.7
DS25	and	10	0.6	0.58	0.67	0.2	0.68
DS25	cc	10	0.58	0.55	0.72	0.21	0.68
DS25	ncn	10	0.59	0.56	0.72	0.23	0.68
DS25	cn	10	0.58	0.57	0.66	0.18	0.69
DS25	btw	20	0.61	0.56	0.79	0.29	0.77
DS25	cls	20	0.67	0.64	0.78	0.34	0.76
DS25	and	20	0.62	0.59	0.75	0.27	0.72
DS25	cc	20	0.67	0.63	0.82	0.36	0.79
DS25	ncn	20	0.63	0.6	0.73	0.27	0.72
DS25	cn	20	0.6	0.56	0.76	0.25	0.7
DS25	btw	30	0.63	0.58	0.8	0.31	0.77
DS25	cls	30	0.66	0.62	0.82	0.35	0.76
DS25	and	30	0.68	0.66	0.76	0.34	0.77
DS25	cc	30	0.67	0.65	0.78	0.34	0.81
DS25	ncn	30	0.64	0.61	0.76	0.3	0.73
DS25	cn	30	0.61	0.58	0.73	0.25	0.71
DS25	btw	40	0.64	0.6	0.8	0.32	0.78
DS25	cls	40	0.68	0.66	0.77	0.34	0.79
DS25	and	40	0.67	0.64	0.76	0.33	0.77
DS25	cc	40	0.69	0.65	0.81	0.38	0.82
DS25	ncn	40	0.67	0.64	0.78	0.34	0.77
DS25	cn	40	0.64	0.6	0.8	0.32	0.76
DS25	btw	50	0.64	0.6	0.79	0.31	0.76
DS25	cls	50	0.69	0.66	0.8	0.37	0.8
DS25	and	50	0.66	0.63	0.79	0.34	0.78
DS25	cc	50	0.68	0.65	0.79	0.36	0.81
DS25	ncn	50	0.68	0.65	0.81	0.37	0.8
DS25	cn	50	0.65	0.61	0.79	0.32	0.75
DS25	btw	60	0.62	0.58	0.78	0.29	0.76
DS25	cls	60	0.68	0.65	0.8	0.36	0.79
DS25	and	60	0.68	0.64	0.8	0.36	0.79
DS25	cc	60	0.68	0.65	0.8	0.37	0.8
DS25	ncn	60	0.68	0.65	0.78	0.35	0.78
DS25	cn	60	0.64	0.61	0.75	0.29	0.75
DS50	btw	10	0.6	0.57	0.72	0.23	0.71
DS50	cls	10	0.65	0.63	0.74	0.3	0.74
DS50	and	10	0.62	0.61	0.68	0.23	0.72
DS50	cc	10	0.65	0.62	0.76	0.3	0.75
DS50	ncn	10	0.64	0.61	0.77	0.31	0.75
DS50	cn	10	0.64	0.62	0.72	0.28	0.74
DS50	btw	20	0.58	0.53	0.78	0.25	0.73
DS50	cls	20	0.62	0.58	0.79	0.3	0.77
DS50	and	20	0.64	0.6	0.78	0.31	0.75
DS50	cc	20	0.66	0.63	0.81	0.35	0.79
DS50	ncn	20	0.67	0.63	0.82	0.36	0.79
DS50	cn	20	0.68	0.66	0.78	0.36	0.8
DS50	btw	30	0.64	0.6	0.79	0.32	0.77
DS50	cls	30	0.63	0.59	0.81	0.32	0.77
DS50	and	30	0.63	0.6	0.78	0.31	0.76
DS50	cc	30	0.66	0.63	0.79	0.34	0.79
DS50	ncn	30	0.66	0.64	0.77	0.33	0.79
DS50	cn	30	0.68	0.65	0.8	0.36	0.8
DS50	btw	40	0.65	0.62	0.78	0.33	0.78
DS50	cls	40	0.64	0.6	0.82	0.34	0.77
DS50	and	40	0.66	0.62	0.79	0.33	0.78
DS50	cc	40	0.67	0.64	0.79	0.35	0.79
DS50	ncn	40	0.68	0.65	0.81	0.37	0.81
DS50	cn	40	0.68	0.65	0.78	0.35	0.8
DS50	btw	50	0.66	0.63	0.78	0.33	0.77
DS50	cls	50	0.64	0.6	0.8	0.32	0.76
DS50	and	50	0.66	0.63	0.78	0.33	0.78
DS50	cc	50	0.66	0.63	0.8	0.35	0.79
DS50	ncn	50	0.66	0.64	0.78	0.33	0.81
DS50	cn	50	0.68	0.65	0.78	0.35	0.79
DS50	btw	60	0.65	0.62	0.77	0.31	0.77
DS50	cls	60	0.66	0.62	0.81	0.35	0.78
DS50	and	60	0.67	0.64	0.79	0.35	0.78
DS50	cc	60	0.65	0.61	0.81	0.34	0.78
DS50	ncn	60	0.67	0.63	0.8	0.35	0.8
DS50	cn	60	0.67	0.63	0.79	0.35	0.79
DS100	btw	10	0.64	0.6	0.78	0.31	0.72
DS100	cls	10	0.62	0.59	0.75	0.27	0.69
DS100	and	10	0.62	0.59	0.73	0.26	0.7
DS100	cc	10	0.61	0.56	0.79	0.28	0.71
DS100	ncn	10	0.67	0.63	0.82	0.36	0.78
DS100	cn	10	0.62	0.57	0.81	0.31	0.73
DS100	btw	20	0.65	0.62	0.76	0.31	0.73
DS100	cls	20	0.65	0.62	0.79	0.33	0.75
DS100	and	20	0.65	0.63	0.75	0.31	0.76
DS100	cc	20	0.62	0.58	0.78	0.3	0.73
DS100	ncn	20	0.65	0.62	0.79	0.33	0.79
DS100	cn	20	0.66	0.61	0.84	0.36	0.78
DS100	btw	30	0.63	0.6	0.78	0.31	0.73
DS100	cls	30	0.66	0.63	0.81	0.35	0.77
DS100	and	30	0.67	0.63	0.81	0.36	0.78
DS100	cc	30	0.66	0.63	0.76	0.32	0.78
DS100	ncn	30	0.67	0.64	0.79	0.35	0.79
DS100	cn	30	0.65	0.61	0.82	0.35	0.77
DS100	btw	40	0.64	0.61	0.78	0.31	0.74
DS100	cls	40	0.66	0.63	0.79	0.34	0.78
DS100	and	40	0.66	0.63	0.77	0.32	0.77
DS100	cc	40	0.66	0.64	0.73	0.3	0.77
DS100	ncn	40	0.66	0.63	0.79	0.34	0.78
DS100	cn	40	0.68	0.65	0.79	0.36	0.8
DS100	btw	50	0.64	0.6	0.8	0.32	0.77
DS100	cls	50	0.67	0.65	0.77	0.34	0.78
DS100	and	50	0.67	0.65	0.78	0.34	0.78
DS100	cc	50	0.68	0.65	0.78	0.35	0.77
DS100	ncn	50	0.66	0.63	0.76	0.32	0.78
DS100	cn	50	0.66	0.64	0.73	0.3	0.77
DS100	btw	60	0.64	0.6	0.79	0.31	0.75
DS100	cls	60	0.68	0.65	0.78	0.35	0.78
DS100	and	60	0.68	0.65	0.79	0.36	0.79
DS100	cc	60	0.67	0.64	0.79	0.35	0.78
DS100	ncn	60	0.66	0.63	0.78	0.33	0.77
DS100	cn	60	0.67	0.66	0.72	0.31	0.77
DS150	btw	10	0.63	0.59	0.78	0.3	0.75
DS150	cls	10	0.64	0.6	0.78	0.31	0.71
DS150	and	10	0.65	0.61	0.83	0.35	0.77
DS150	cc	10	0.6	0.56	0.75	0.25	0.73
DS150	ncn	10	0.64	0.62	0.72	0.28	0.74
DS150	cn	10	0.66	0.63	0.77	0.32	0.74
DS150	btw	20	0.62	0.59	0.77	0.29	0.72
DS150	cls	20	0.62	0.6	0.72	0.25	0.72
DS150	and	20	0.63	0.6	0.77	0.3	0.75
DS150	cc	20	0.65	0.61	0.8	0.33	0.77
DS150	ncn	20	0.67	0.65	0.75	0.32	0.78
DS150	cn	20	0.67	0.64	0.76	0.33	0.78
DS150	btw	30	0.64	0.61	0.78	0.31	0.71
DS150	cls	30	0.65	0.63	0.72	0.29	0.75
DS150	and	30	0.66	0.62	0.81	0.35	0.79
DS150	cc	30	0.66	0.63	0.78	0.33	0.78
DS150	ncn	30	0.67	0.64	0.77	0.33	0.79
DS150	cn	30	0.66	0.63	0.78	0.34	0.77
DS150	btw	40	0.64	0.6	0.77	0.3	0.71
DS150	cls	40	0.64	0.63	0.71	0.27	0.73
DS150	and	40	0.64	0.61	0.78	0.31	0.77
DS150	cc	40	0.66	0.63	0.79	0.34	0.77
DS150	ncn	40	0.67	0.65	0.78	0.35	0.78
DS150	cn	40	0.68	0.65	0.79	0.36	0.79
DS150	btw	50	0.63	0.61	0.73	0.27	0.7
DS150	cls	50	0.66	0.64	0.71	0.28	0.73
DS150	and	50	0.66	0.63	0.77	0.32	0.77
DS150	cc	50	0.66	0.63	0.78	0.33	0.77
DS150	ncn	50	0.66	0.64	0.74	0.31	0.77
DS150	cn	50	0.67	0.64	0.78	0.34	0.77
DS150	btw	60	0.61	0.59	0.72	0.24	0.69
DS150	cls	60	0.64	0.62	0.74	0.29	0.72
DS150	and	60	0.66	0.63	0.78	0.33	0.77
DS150	cc	60	0.65	0.61	0.78	0.31	0.77
DS150	ncn	60	0.66	0.63	0.77	0.32	0.77
DS150	cn	60	0.66	0.63	0.77	0.32	0.77
DS200	btw	10	0.59	0.56	0.71	0.22	0.71
DS200	cls	10	0.61	0.58	0.74	0.26	0.75
DS200	and	10	0.63	0.6	0.76	0.29	0.74
DS200	cc	10	0.62	0.59	0.73	0.26	0.71
DS200	ncn	10	0.65	0.62	0.78	0.32	0.75
DS200	cn	10	0.71	0.68	0.82	0.41	0.79
DS200	btw	20	0.61	0.58	0.75	0.27	0.73
DS200	cls	20	0.66	0.63	0.76	0.32	0.77
DS200	and	20	0.62	0.59	0.76	0.28	0.73
DS200	cc	20	0.62	0.58	0.78	0.29	0.74
DS200	ncn	20	0.69	0.67	0.77	0.35	0.79
DS200	cn	20	0.68	0.66	0.75	0.33	0.78
DS200	btw	30	0.61	0.58	0.74	0.26	0.72
DS200	cls	30	0.65	0.63	0.73	0.29	0.76
DS200	and	30	0.63	0.62	0.7	0.25	0.73
DS200	cc	30	0.64	0.61	0.79	0.32	0.75
DS200	ncn	30	0.68	0.66	0.77	0.35	0.8
DS200	cn	30	0.66	0.64	0.74	0.31	0.77
DS200	btw	40	0.62	0.6	0.71	0.25	0.71
DS200	cls	40	0.69	0.66	0.78	0.36	0.77
DS200	and	40	0.63	0.6	0.78	0.3	0.75
DS200	cc	40	0.64	0.61	0.76	0.29	0.75
DS200	ncn	40	0.67	0.65	0.78	0.35	0.79
DS200	cn	40	0.67	0.64	0.78	0.34	0.76
DS200	btw	50	0.63	0.6	0.74	0.27	0.7
DS200	cls	50	0.67	0.64	0.79	0.35	0.78
DS200	and	50	0.66	0.64	0.77	0.33	0.77
DS200	cc	50	0.64	0.61	0.73	0.28	0.74
DS200	ncn	50	0.67	0.65	0.76	0.33	0.78
DS200	cn	50	0.67	0.65	0.76	0.33	0.77
DS200	btw	60	0.64	0.63	0.72	0.28	0.72
DS200	cls	60	0.67	0.65	0.77	0.33	0.77
DS200	and	60	0.66	0.63	0.75	0.31	0.76
DS200	cc	60	0.63	0.61	0.73	0.27	0.75
DS200	ncn	60	0.68	0.66	0.76	0.34	0.78
DS200	cn	60	0.66	0.64	0.76	0.32	0.76

[truncated: 3 more sheets: Table K, Table L, Table M]
